# Supplementary material for: A second tricilinc polymorph of 6,6′-dieth­oxy-2,2′-[propane-1,2-diylbis(nitrilo­methyl­idyne)]diphenol
Source: Acta Crystallogr Sect E Struct Rep Online. 2009 Mar 11;65(Pt 4):o722–3. doi: 10.1107/S1600536809008137 (PMC2968989; doi:10.1107/S1600536809008137)
Supplement: Supplementary file 1 [file e-65-0o722-sup1.cif]

##############################################################################
###                                                                        ###
###        Electronic paper (Acta Crystallographica Section E)             ###
###                                                                        ###
##############################################################################
#                                                                            #
# This CIF contains the data in a paper accepted for publication in Acta     #
# Crystallographica Section E. It conforms to the requirements of Notes      #
# for Authors for Section E, and has been peer reviewed under the auspices   #
# of the IUCr Commission on Journals.                                        #
#                                                                            #
# Full details of the Crystallographic Information File format               #
# are given in the paper "The Crystallographic Information File (CIF):       #
# a New Standard Archive File for Crystallography" by S. R. Hall, F. H.      #
# Allen and I. D. Brown [Acta Cryst. (1991), A47, 655-685].                  #
#                                                                            #
# The current version of the core CIF dictionary is obtainable from          #
# ftp://ftp.iucr.org/pub/cif_core.dic. The current version number is 2.4.    #
#                                                                            #
# Software is freely available for graphical display of the structure(s) in  #
# this CIF.  For information consult the CIF home page http://www.iucr.org/  #
# cif/home.html                                                              #
#                                                                            #
# This file may be used for bona fide research purposes within the           #
# scientific community so long as proper attribution is given to the journal # 
# article from which it was obtained.                                        #
#                                                                            #
##############################################################################
                                             
data_global
_audit_creation_method     'form.cif (version 2.0)'
_journal_data_validation_number     ?
_journal_date_recd_electronic     2009-03-02
_journal_date_accepted     2009-03-05
_journal_name_full     'Acta Crystallographica, Section E'
_journal_year     2009
_journal_volume     65
_journal_issue      4
_journal_page_first     o722
_journal_page_last     o723
_journal_paper_category     QO
_journal_coeditor_code     AT2736
_publ_contact_author_name     'Prof. Fun, Hoong-Kun'
_publ_contact_author_address
;
      X-ray Crystallography Unit
      School of Physics
      Universiti Sains Malaysia
      11800 USM, Penang
      MALAYSIA
;
_publ_contact_author_email     'hkfun@usm.my'
_publ_contact_author_fax     '6 04 6579150'
_publ_contact_author_phone     '6 04 6533652'
_publ_section_title
;
A second tricilinc polymorph of
6,6'-diethoxy-2,2'-[propane-1,2-diylbis(nitrilomethylidyne)]diphenol
;
loop_
    _publ_author_name
    _publ_author_footnote
    _publ_author_address
    'Fun, Hoong-Kun' ?
;     X-ray Crystallography Unit
      School of Physics
      Universiti Sains Malaysia
      11800 USM, Penang
      Malaysia
;
    'Kia, Reza'
;
Additional correspondence author, e-mail: zsrkk@yahoo.com.
;
;     X-ray Crystallography Unit
      School of Physics
      Universiti Sains Malaysia
      11800 USM, Penang
      Malaysia
;
    'Kargar, Hadi' ?
;
      Department of Chemistry,
      School of Science,
      Payame Noor University (PNU),
      Ardakan, Yazd,
      Iran
;
    'Jamshidvand, Arezoo' ?
;
      Department of Chemistry,
      School of Science,
      Payame Noor University (PNU),
      Ardakan, Yazd,
      Iran
;
data_I
_audit_creation_method     SHELXL-97
_chemical_name_systematic
;
6,6'-diethoxy-2,2'-[propane-1,2-diylbis(nitrilomethylidyne)]diphenol
;
_chemical_name_common
;
;
_chemical_formula_moiety     'C21 H26 N2 O4'
_chemical_formula_sum     'C21 H26 N2 O4'
_chemical_formula_iupac     'C21 H26 N2 O4'
_chemical_formula_weight     370.44
_chemical_melting_point     ?
_symmetry_cell_setting     'Triclinic'
_symmetry_space_group_name_H-M     'P -1'
_symmetry_space_group_name_Hall     '-P 1'
loop_
    _symmetry_equiv_pos_as_xyz
    'x, y, z'
    '-x, -y, -z'
_cell_length_a     8.9729(2)
_cell_length_b     10.7008(4)
_cell_length_c     11.3633(2)
_cell_angle_alpha     107.4320(10)
_cell_angle_beta     108.4870(10)
_cell_angle_gamma     95.9790(10)
_cell_volume     963.03(5)
_cell_formula_units_Z     2
_cell_measurement_reflns_used     9912
_cell_measurement_theta_min     2.45
_cell_measurement_theta_max     33.91
_cell_measurement_temperature     100
_exptl_crystal_description     'block'
_exptl_crystal_colour     'yellow'
_exptl_crystal_size_max     0.56
_exptl_crystal_size_mid     0.27
_exptl_crystal_size_min     0.25
_exptl_crystal_density_diffrn     1.277
_exptl_crystal_density_meas     ?
_exptl_crystal_density_method     'not measured'
_exptl_crystal_F_000     396
_exptl_absorpt_coefficient_mu     0.089
_exptl_absorpt_correction_type     'multi-scan'
_exptl_absorpt_process_details     '(<i>SADABS</i>; Bruker, 2005)'
_exptl_absorpt_correction_T_min     0.9516
_exptl_absorpt_correction_T_max     0.9783
_exptl_special_details
;
The crystal was placed in the cold stream of an Oxford Cyrosystems
Cobra open-flow nitrogen cryostat (Cosier & Glazer, 1986) operating
at 100.0(1)K.
;
_diffrn_ambient_temperature     100
_diffrn_radiation_type     MoK\a
_diffrn_radiation_wavelength     0.71073
_diffrn_radiation_source     'fine-focus sealed tube'
_diffrn_radiation_monochromator     graphite
_diffrn_measurement_device_type
;
Bruker SMART APEXII CCD area-detector
;
_diffrn_measurement_method     '\f and \w'
_diffrn_detector_area_resol_mean     ?
_diffrn_reflns_number     19581
_diffrn_reflns_av_R_equivalents     0.0261
_diffrn_reflns_av_sigmaI/netI     0.0249
_diffrn_reflns_theta_min     2.02
_diffrn_reflns_theta_max     30.00
_diffrn_reflns_theta_full     30.00
_diffrn_measured_fraction_theta_max     0.985
_diffrn_measured_fraction_theta_full     0.985
_diffrn_reflns_limit_h_min     -12
_diffrn_reflns_limit_h_max     12
_diffrn_reflns_limit_k_min     -15
_diffrn_reflns_limit_k_max     15
_diffrn_reflns_limit_l_min     -15
_diffrn_reflns_limit_l_max     15
_diffrn_standards_number     0
_diffrn_standards_interval_count     .
_diffrn_standards_interval_time     .
_diffrn_standards_decay_%     ?
_refine_special_details
;
 Refinement of F^2^ against ALL reflections.  The weighted R-factor wR and
 goodness of fit S are based on F^2^, conventional R-factors R are based
 on F, with F set to zero for negative F^2^. The threshold expression of
 F^2^ > 2sigma(F^2^) is used only for calculating R-factors(gt) etc. and is
 not relevant to the choice of reflections for refinement.  R-factors based
 on F^2^ are statistically about twice as large as those based on F, and R-
 factors based on ALL data will be even larger.
;
_reflns_number_total     5527
_reflns_number_gt     4721
_reflns_threshold_expression     I>2\s(I)
_refine_ls_structure_factor_coef     Fsqd
_refine_ls_matrix_type     full
_refine_ls_R_factor_all     0.0522
_refine_ls_R_factor_gt     0.0447
_refine_ls_wR_factor_gt     0.1249
_refine_ls_wR_factor_ref     0.1357
_refine_ls_goodness_of_fit_ref     1.045
_refine_ls_restrained_S_all     1.045
_refine_ls_number_reflns     5527
_refine_ls_number_parameters     249
_refine_ls_number_restraints     0
_refine_ls_hydrogen_treatment     constr
_refine_ls_weighting_scheme     calc
_refine_ls_weighting_details
         'calc w=1/[\s^2^(Fo^2^)+(0.0795P)^2^+0.2658P] where P=(Fo^2^+2Fc^2^)/3'
_atom_sites_solution_hydrogens     geom
_atom_sites_solution_primary     direct
_atom_sites_solution_secondary     difmap
_refine_ls_shift/su_max     0.001
_refine_ls_shift/su_mean     0.000
_refine_diff_density_max     0.533
_refine_diff_density_min     -0.228
_refine_ls_extinction_method     none
_refine_ls_extinction_coef     ?
loop_
    _atom_type_symbol
    _atom_type_description
    _atom_type_scat_dispersion_real
    _atom_type_scat_dispersion_imag
    _atom_type_scat_source
    'C' 'C' 0.0033 0.0016
                         'International Tables Vol C Tables 4.2.6.8 and 6.1.1.4'
    'H' 'H' 0.0000 0.0000
                         'International Tables Vol C Tables 4.2.6.8 and 6.1.1.4'
    'N' 'N' 0.0061 0.0033
                         'International Tables Vol C Tables 4.2.6.8 and 6.1.1.4'
    'O' 'O' 0.0106 0.0060
                         'International Tables Vol C Tables 4.2.6.8 and 6.1.1.4'
_computing_data_collection     'APEX2 (Bruker, 2005)'
_computing_cell_refinement     'SAINT (Bruker, 2005)'
_computing_data_reduction     'SAINT (Bruker, 2005)'
_computing_structure_solution     'SHELXTL (Sheldrick, 2008)'
_computing_structure_refinement     'SHELXTL (Sheldrick, 2008)'
_computing_molecular_graphics     'SHELXTL (Sheldrick, 2008)'
_computing_publication_material
;
SHELXTL (Sheldrick, 2008) and PLATON (Spek, 2009)
;
loop_
    _atom_site_type_symbol
    _atom_site_label
    _atom_site_fract_x
    _atom_site_fract_y
    _atom_site_fract_z
    _atom_site_U_iso_or_equiv
    _atom_site_adp_type
    _atom_site_calc_flag
    _atom_site_refinement_flags
    _atom_site_occupancy
    _atom_site_disorder_assembly
    _atom_site_disorder_group
    O O1 0.45973(9) 0.68396(7) 1.04387(8) 0.02067(16) Uani d . 1 . .
    H H1 0.3996 0.6074 0.9989 0.031 Uiso calc R 1 . .
    O O2 0.23678(10) 0.61221(7) 0.56112(7) 0.02165(17) Uani d . 1 . .
    H H2 0.2199 0.5617 0.6018 0.032 Uiso calc R 1 . .
    O O3 0.60593(9) 0.93704(7) 1.19014(7) 0.02040(16) Uani d . 1 . .
    O O4 0.30071(10) 0.74269(7) 0.41348(7) 0.02157(17) Uani d . 1 . .
    N N1 0.20357(10) 0.51029(9) 0.87252(9) 0.01932(18) Uani d . 1 . .
    N N2 0.22170(11) 0.39204(9) 0.61688(9) 0.01981(18) Uani d . 1 . .
    C C1 0.37342(12) 0.77863(10) 1.03131(9) 0.01695(19) Uani d . 1 . .
    C C2 0.45003(12) 0.91483(10) 1.10727(10) 0.01745(19) Uani d . 1 . .
    C C3 0.36454(13) 1.01381(10) 1.09335(10) 0.0202(2) Uani d . 1 . .
    H H3A 0.4165 1.1055 1.1421 0.024 Uiso calc R 1 . .
    C C4 0.20267(13) 0.98033(11) 1.00838(11) 0.0230(2) Uani d . 1 . .
    H H4A 0.1456 1.0492 1.0003 0.028 Uiso calc R 1 . .
    C C5 0.12610(12) 0.84751(11) 0.93638(11) 0.0218(2) Uani d . 1 . .
    H H5A 0.0158 0.8249 0.8801 0.026 Uiso calc R 1 . .
    C C6 0.21104(12) 0.74568(10) 0.94623(10) 0.01782(19) Uani d . 1 . .
    C C7 0.13033(12) 0.60568(10) 0.86605(10) 0.0193(2) Uani d . 1 . .
    H H7A 0.0211 0.5852 0.8079 0.023 Uiso calc R 1 . .
    C C8 0.11726(12) 0.37212(10) 0.78846(10) 0.0197(2) Uani d . 1 . .
    H H8A 0.0055 0.3712 0.7325 0.024 Uiso calc R 1 . .
    C C9 0.20882(13) 0.31383(10) 0.70025(10) 0.0209(2) Uani d . 1 . .
    H H9A 0.3182 0.3127 0.7564 0.025 Uiso calc R 1 . .
    H H9B 0.1525 0.2200 0.6432 0.025 Uiso calc R 1 . .
    C C10 0.25539(12) 0.33633(10) 0.51501(10) 0.0195(2) Uani d . 1 . .
    H H10A 0.2624 0.2448 0.4936 0.023 Uiso calc R 1 . .
    C C11 0.28343(12) 0.40753(10) 0.43059(10) 0.01798(19) Uani d . 1 . .
    C C12 0.32606(13) 0.34087(11) 0.32285(10) 0.0224(2) Uani d . 1 . .
    H H12A 0.3319 0.2492 0.3041 0.027 Uiso calc R 1 . .
    C C13 0.35938(13) 0.40746(11) 0.24449(10) 0.0236(2) Uani d . 1 . .
    H H13A 0.3881 0.3617 0.1721 0.028 Uiso calc R 1 . .
    C C14 0.35108(12) 0.54260(11) 0.27131(10) 0.0211(2) Uani d . 1 . .
    H H14A 0.3732 0.5880 0.2165 0.025 Uiso calc R 1 . .
    C C15 0.31054(12) 0.61053(10) 0.37785(10) 0.01799(19) Uani d . 1 . .
    C C16 0.27562(11) 0.54322(10) 0.45865(9) 0.01716(19) Uani d . 1 . .
    C C17 0.11095(14) 0.29050(11) 0.87711(11) 0.0251(2) Uani d . 1 . .
    H H17A 0.0583 0.3321 0.9376 0.038 Uiso calc R 1 . .
    H H17B 0.2207 0.2884 0.9286 0.038 Uiso calc R 1 . .
    H H17C 0.0497 0.1987 0.8220 0.038 Uiso calc R 1 . .
    C C18 0.68435(13) 1.07531(10) 1.27022(10) 0.0207(2) Uani d . 1 . .
    H H18A 0.6284 1.1129 1.3306 0.025 Uiso calc R 1 . .
    H H18B 0.6818 1.1295 1.2129 0.025 Uiso calc R 1 . .
    C C19 0.85652(13) 1.07880(11) 1.34933(11) 0.0250(2) Uani d . 1 . .
    H H19A 0.9117 1.1714 1.4071 0.038 Uiso calc R 1 . .
    H H19B 0.9119 1.0446 1.2887 0.038 Uiso calc R 1 . .
    H H19C 0.8576 1.0226 1.4036 0.038 Uiso calc R 1 . .
    C C20 0.32265(13) 0.81235(11) 0.32824(11) 0.0228(2) Uani d . 1 . .
    H H20A 0.2482 0.7626 0.2357 0.027 Uiso calc R 1 . .
    H H20B 0.4345 0.8213 0.3305 0.027 Uiso calc R 1 . .
    C C21 0.28754(16) 0.94927(12) 0.37877(13) 0.0284(2) Uani d . 1 . .
    H H21A 0.3039 1.0011 0.3242 0.043 Uiso calc R 1 . .
    H H21B 0.3602 0.9965 0.4710 0.043 Uiso calc R 1 . .
    H H21C 0.1757 0.9390 0.3739 0.043 Uiso calc R 1 . .
loop_
    _atom_site_aniso_label
    _atom_site_aniso_U_11
    _atom_site_aniso_U_22
    _atom_site_aniso_U_33
    _atom_site_aniso_U_12
    _atom_site_aniso_U_13
    _atom_site_aniso_U_23
    O1 0.0213(3) 0.0161(3) 0.0204(4) 0.0042(3) 0.0039(3) 0.0045(3)
    O2 0.0338(4) 0.0181(3) 0.0173(3) 0.0072(3) 0.0154(3) 0.0053(3)
    O3 0.0215(3) 0.0164(3) 0.0181(3) 0.0023(3) 0.0042(3) 0.0027(3)
    O4 0.0309(4) 0.0184(3) 0.0173(3) 0.0041(3) 0.0113(3) 0.0066(3)
    N1 0.0206(4) 0.0199(4) 0.0153(4) 0.0007(3) 0.0065(3) 0.0044(3)
    N2 0.0234(4) 0.0187(4) 0.0165(4) 0.0036(3) 0.0070(3) 0.0059(3)
    C1 0.0202(4) 0.0180(4) 0.0139(4) 0.0042(3) 0.0082(3) 0.0053(3)
    C2 0.0204(4) 0.0183(4) 0.0145(4) 0.0037(3) 0.0085(3) 0.0049(3)
    C3 0.0257(5) 0.0191(4) 0.0187(5) 0.0064(4) 0.0124(4) 0.0055(4)
    C4 0.0251(5) 0.0247(5) 0.0240(5) 0.0110(4) 0.0132(4) 0.0090(4)
    C5 0.0199(4) 0.0271(5) 0.0209(5) 0.0080(4) 0.0096(4) 0.0087(4)
    C6 0.0191(4) 0.0202(4) 0.0153(4) 0.0039(3) 0.0084(3) 0.0057(3)
    C7 0.0190(4) 0.0231(5) 0.0150(4) 0.0018(3) 0.0070(3) 0.0058(4)
    C8 0.0195(4) 0.0194(4) 0.0169(4) 0.0010(3) 0.0047(3) 0.0050(4)
    C9 0.0264(5) 0.0188(4) 0.0178(4) 0.0055(4) 0.0078(4) 0.0070(4)
    C10 0.0226(4) 0.0166(4) 0.0164(4) 0.0043(3) 0.0055(4) 0.0038(3)
    C11 0.0194(4) 0.0181(4) 0.0140(4) 0.0041(3) 0.0052(3) 0.0033(3)
    C12 0.0276(5) 0.0212(5) 0.0169(4) 0.0079(4) 0.0088(4) 0.0033(4)
    C13 0.0272(5) 0.0277(5) 0.0155(4) 0.0083(4) 0.0103(4) 0.0037(4)
    C14 0.0218(5) 0.0262(5) 0.0152(4) 0.0041(4) 0.0075(4) 0.0066(4)
    C15 0.0184(4) 0.0188(4) 0.0146(4) 0.0026(3) 0.0052(3) 0.0043(3)
    C16 0.0185(4) 0.0185(4) 0.0125(4) 0.0036(3) 0.0059(3) 0.0029(3)
    C17 0.0282(5) 0.0245(5) 0.0222(5) 0.0000(4) 0.0093(4) 0.0096(4)
    C18 0.0247(5) 0.0160(4) 0.0181(4) 0.0019(3) 0.0081(4) 0.0021(3)
    C19 0.0253(5) 0.0213(5) 0.0222(5) 0.0020(4) 0.0049(4) 0.0042(4)
    C20 0.0276(5) 0.0240(5) 0.0205(5) 0.0041(4) 0.0116(4) 0.0105(4)
    C21 0.0377(6) 0.0249(5) 0.0295(6) 0.0082(4) 0.0168(5) 0.0140(4)
_geom_special_details
;
 All esds (except the esd in the dihedral angle between two l.s. planes)
 are estimated using the full covariance matrix.  The cell esds are taken
 into account individually in the estimation of esds in distances, angles
 and torsion angles; correlations between esds in cell parameters are only
 used when they are defined by crystal symmetry.  An approximate (isotropic)
 treatment of cell esds is used for estimating esds involving l.s. planes.
;
loop_
    _geom_bond_atom_site_label_1
    _geom_bond_atom_site_label_2
    _geom_bond_site_symmetry_2
    _geom_bond_distance
    _geom_bond_publ_flag
    O1 C1 . 1.3514(12) ?
    O1 H1 . 0.8400 ?
    O2 C16 . 1.3484(11) ?
    O2 H2 . 0.8400 ?
    O3 C2 . 1.3643(12) ?
    O3 C18 . 1.4432(12) ?
    O4 C15 . 1.3701(12) ?
    O4 C20 . 1.4338(13) ?
    N1 C7 . 1.2780(14) ?
    N1 C8 . 1.4644(13) ?
    N2 C10 . 1.2777(13) ?
    N2 C9 . 1.4614(14) ?
    C1 C6 . 1.4062(13) ?
    C1 C2 . 1.4153(13) ?
    C2 C3 . 1.3885(14) ?
    C3 C4 . 1.4018(15) ?
    C3 H3A . 0.9500 ?
    C4 C5 . 1.3802(15) ?
    C4 H4A . 0.9500 ?
    C5 C6 . 1.4046(14) ?
    C5 H5A . 0.9500 ?
    C6 C7 . 1.4617(14) ?
    C7 H7A . 0.9500 ?
    C8 C9 . 1.5242(15) ?
    C8 C17 . 1.5277(15) ?
    C8 H8A . 1.0000 ?
    C9 H9A . 0.9900 ?
    C9 H9B . 0.9900 ?
    C10 C11 . 1.4542(15) ?
    C10 H10A . 0.9500 ?
    C11 C16 . 1.4046(13) ?
    C11 C12 . 1.4087(14) ?
    C12 C13 . 1.3765(16) ?
    C12 H12A . 0.9500 ?
    C13 C14 . 1.4008(15) ?
    C13 H13A . 0.9500 ?
    C14 C15 . 1.3905(14) ?
    C14 H14A . 0.9500 ?
    C15 C16 . 1.4112(14) ?
    C17 H17A . 0.9800 ?
    C17 H17B . 0.9800 ?
    C17 H17C . 0.9800 ?
    C18 C19 . 1.5110(15) ?
    C18 H18A . 0.9900 ?
    C18 H18B . 0.9900 ?
    C19 H19A . 0.9800 ?
    C19 H19B . 0.9800 ?
    C19 H19C . 0.9800 ?
    C20 C21 . 1.5107(16) ?
    C20 H20A . 0.9900 ?
    C20 H20B . 0.9900 ?
    C21 H21A . 0.9800 ?
    C21 H21B . 0.9800 ?
    C21 H21C . 0.9800 ?
loop_
    _geom_angle_atom_site_label_1
    _geom_angle_atom_site_label_2
    _geom_angle_atom_site_label_3
    _geom_angle_site_symmetry_1
    _geom_angle_site_symmetry_3
    _geom_angle
    _geom_angle_publ_flag
    C1 O1 H1 . . 109.5 ?
    C16 O2 H2 . . 109.5 ?
    C2 O3 C18 . . 116.03(8) ?
    C15 O4 C20 . . 116.95(8) ?
    C7 N1 C8 . . 118.97(9) ?
    C10 N2 C9 . . 117.69(9) ?
    O1 C1 C6 . . 122.09(9) ?
    O1 C1 C2 . . 118.39(8) ?
    C6 C1 C2 . . 119.52(9) ?
    O3 C2 C3 . . 125.27(9) ?
    O3 C2 C1 . . 115.48(9) ?
    C3 C2 C1 . . 119.25(9) ?
    C2 C3 C4 . . 120.94(9) ?
    C2 C3 H3A . . 119.5 ?
    C4 C3 H3A . . 119.5 ?
    C5 C4 C3 . . 120.10(10) ?
    C5 C4 H4A . . 119.9 ?
    C3 C4 H4A . . 119.9 ?
    C4 C5 C6 . . 120.06(10) ?
    C4 C5 H5A . . 120.0 ?
    C6 C5 H5A . . 120.0 ?
    C5 C6 C1 . . 120.10(9) ?
    C5 C6 C7 . . 119.59(9) ?
    C1 C6 C7 . . 120.30(9) ?
    N1 C7 C6 . . 121.39(9) ?
    N1 C7 H7A . . 119.3 ?
    C6 C7 H7A . . 119.3 ?
    N1 C8 C9 . . 108.28(8) ?
    N1 C8 C17 . . 108.78(8) ?
    C9 C8 C17 . . 109.96(9) ?
    N1 C8 H8A . . 109.9 ?
    C9 C8 H8A . . 109.9 ?
    C17 C8 H8A . . 109.9 ?
    N2 C9 C8 . . 111.50(8) ?
    N2 C9 H9A . . 109.3 ?
    C8 C9 H9A . . 109.3 ?
    N2 C9 H9B . . 109.3 ?
    C8 C9 H9B . . 109.3 ?
    H9A C9 H9B . . 108.0 ?
    N2 C10 C11 . . 122.60(9) ?
    N2 C10 H10A . . 118.7 ?
    C11 C10 H10A . . 118.7 ?
    C16 C11 C12 . . 119.72(10) ?
    C16 C11 C10 . . 120.87(9) ?
    C12 C11 C10 . . 119.35(9) ?
    C13 C12 C11 . . 120.54(9) ?
    C13 C12 H12A . . 119.7 ?
    C11 C12 H12A . . 119.7 ?
    C12 C13 C14 . . 120.13(9) ?
    C12 C13 H13A . . 119.9 ?
    C14 C13 H13A . . 119.9 ?
    C15 C14 C13 . . 120.23(10) ?
    C15 C14 H14A . . 119.9 ?
    C13 C14 H14A . . 119.9 ?
    O4 C15 C14 . . 124.90(9) ?
    O4 C15 C16 . . 114.95(8) ?
    C14 C15 C16 . . 120.15(9) ?
    O2 C16 C11 . . 122.22(9) ?
    O2 C16 C15 . . 118.56(9) ?
    C11 C16 C15 . . 119.22(9) ?
    C8 C17 H17A . . 109.5 ?
    C8 C17 H17B . . 109.5 ?
    H17A C17 H17B . . 109.5 ?
    C8 C17 H17C . . 109.5 ?
    H17A C17 H17C . . 109.5 ?
    H17B C17 H17C . . 109.5 ?
    O3 C18 C19 . . 107.74(8) ?
    O3 C18 H18A . . 110.2 ?
    C19 C18 H18A . . 110.2 ?
    O3 C18 H18B . . 110.2 ?
    C19 C18 H18B . . 110.2 ?
    H18A C18 H18B . . 108.5 ?
    C18 C19 H19A . . 109.5 ?
    C18 C19 H19B . . 109.5 ?
    H19A C19 H19B . . 109.5 ?
    C18 C19 H19C . . 109.5 ?
    H19A C19 H19C . . 109.5 ?
    H19B C19 H19C . . 109.5 ?
    O4 C20 C21 . . 106.98(9) ?
    O4 C20 H20A . . 110.3 ?
    C21 C20 H20A . . 110.3 ?
    O4 C20 H20B . . 110.3 ?
    C21 C20 H20B . . 110.3 ?
    H20A C20 H20B . . 108.6 ?
    C20 C21 H21A . . 109.5 ?
    C20 C21 H21B . . 109.5 ?
    H21A C21 H21B . . 109.5 ?
    C20 C21 H21C . . 109.5 ?
    H21A C21 H21C . . 109.5 ?
    H21B C21 H21C . . 109.5 ?
loop_
    _geom_torsion_atom_site_label_1
    _geom_torsion_atom_site_label_2
    _geom_torsion_atom_site_label_3
    _geom_torsion_atom_site_label_4
    _geom_torsion_site_symmetry_1
    _geom_torsion_site_symmetry_2
    _geom_torsion_site_symmetry_3
    _geom_torsion_site_symmetry_4
    _geom_torsion
    _geom_torsion_publ_flag
    C18 O3 C2 C3 . . . . 1.11(15) ?
    C18 O3 C2 C1 . . . . -178.73(8) ?
    O1 C1 C2 O3 . . . . -1.69(13) ?
    C6 C1 C2 O3 . . . . 177.98(9) ?
    O1 C1 C2 C3 . . . . 178.45(9) ?
    C6 C1 C2 C3 . . . . -1.88(15) ?
    O3 C2 C3 C4 . . . . -177.92(10) ?
    C1 C2 C3 C4 . . . . 1.92(15) ?
    C2 C3 C4 C5 . . . . -0.39(17) ?
    C3 C4 C5 C6 . . . . -1.17(16) ?
    C4 C5 C6 C1 . . . . 1.18(16) ?
    C4 C5 C6 C7 . . . . -177.88(9) ?
    O1 C1 C6 C5 . . . . -179.99(9) ?
    C2 C1 C6 C5 . . . . 0.35(15) ?
    O1 C1 C6 C7 . . . . -0.94(15) ?
    C2 C1 C6 C7 . . . . 179.41(9) ?
    C8 N1 C7 C6 . . . . -179.15(9) ?
    C5 C6 C7 N1 . . . . -179.86(10) ?
    C1 C6 C7 N1 . . . . 1.08(15) ?
    C7 N1 C8 C9 . . . . 121.02(10) ?
    C7 N1 C8 C17 . . . . -119.50(10) ?
    C10 N2 C9 C8 . . . . -161.52(9) ?
    N1 C8 C9 N2 . . . . -59.47(11) ?
    C17 C8 C9 N2 . . . . -178.20(8) ?
    C9 N2 C10 C11 . . . . -175.17(9) ?
    N2 C10 C11 C16 . . . . 0.46(15) ?
    N2 C10 C11 C12 . . . . 177.59(10) ?
    C16 C11 C12 C13 . . . . -0.30(15) ?
    C10 C11 C12 C13 . . . . -177.47(9) ?
    C11 C12 C13 C14 . . . . -0.02(16) ?
    C12 C13 C14 C15 . . . . 0.56(16) ?
    C20 O4 C15 C14 . . . . 4.75(14) ?
    C20 O4 C15 C16 . . . . -175.21(8) ?
    C13 C14 C15 O4 . . . . 179.28(9) ?
    C13 C14 C15 C16 . . . . -0.76(15) ?
    C12 C11 C16 O2 . . . . -179.44(9) ?
    C10 C11 C16 O2 . . . . -2.33(15) ?
    C12 C11 C16 C15 . . . . 0.10(14) ?
    C10 C11 C16 C15 . . . . 177.22(9) ?
    O4 C15 C16 O2 . . . . -0.05(13) ?
    C14 C15 C16 O2 . . . . 179.99(9) ?
    O4 C15 C16 C11 . . . . -179.61(8) ?
    C14 C15 C16 C11 . . . . 0.43(14) ?
    C2 O3 C18 C19 . . . . -177.40(9) ?
    C15 O4 C20 C21 . . . . 173.58(9) ?
loop_
    _geom_hbond_atom_site_label_D
    _geom_hbond_atom_site_label_H
    _geom_hbond_atom_site_label_A
    _geom_hbond_site_symmetry_A
    _geom_hbond_distance_DH
    _geom_hbond_distance_HA
    _geom_hbond_distance_DA
    _geom_hbond_angle_DHA
    _geom_hbond_publ_flag
    O1 H1 N1 . 0.8400 1.8300 2.5752(13) 146.00 y
    O2 H2 N2 . 0.8400 1.8800 2.6178(13) 147.00 y
    C9 H9A O1 2_667 0.9900 2.4900 3.4293(14) 159.00 y
    C18 H18b Cg1 2_566 0.9900 2.9800 3.8340(12) 142.00 y
    C7 H7A Cg2 2_677 0.9600 2.7200 3.5554(12) 176.00 y
