# Supplementary material for: A second tricilinc polymorph of 6,6′-dieth­oxy-2,2′-[propane-1,2-diylbis(nitrilo­methyl­idyne)]diphenol
Source: Acta Crystallogr Sect E Struct Rep Online. 2009 Mar 11;65(Pt 4):o722–3. doi: 10.1107/S1600536809008137 (PMC2968989; doi:10.1107/S1600536809008137)
Supplement: Supplementary file 2 [file e-65-0o722-Isup2.hkl]

# 
# h,k,l, Fc-squared, Fo-squared, sigma(Fo-squared) and status flag 
# 
data_I
_shelx_title ' hk6m in P-1      (100K)' 
_shelx_refln_list_code          4 
_shelx_F_calc_maximum      156.04 
_exptl_crystal_F_000       396.00 
_reflns_d_resolution_high  0.7107 
 
loop_ 
 _symmetry_equiv_pos_as_xyz 
 'x, y, z' 
 '-x, -y, -z' 
 
_cell_length_a     8.9729 
_cell_length_b    10.7008 
_cell_length_c    11.3633 
_cell_angle_alpha 107.432 
_cell_angle_beta  108.487 
_cell_angle_gamma  95.979 
 
_shelx_F_squared_multiplier     1.000 
 
loop_ 
 _refln_index_h 
 _refln_index_k 
 _refln_index_l 
 _refln_F_squared_calc 
 _refln_F_squared_meas 
 _refln_F_squared_sigma 
 _refln_observed_status 
   1   0   0     1418.16     1430.78     59.14 o 
   2   0   0    12713.56    12968.60    203.53 o 
   3   0   0      305.73      311.11      3.92 o 
   4   0   0      116.58      127.93      1.50 o 
   5   0   0       59.36       54.55      0.81 o 
   6   0   0        7.61        9.78      0.36 o 
   7   0   0        1.30        0.38      0.32 o 
   8   0   0       15.63       13.38      0.58 o 
   9   0   0      162.20      154.84      2.44 o 
  10   0   0       14.81       17.82      0.93 o 
  11   0   0        3.40        3.28      0.57 o 
 -11   1   0       10.94        9.46      0.70 o 
 -10   1   0        0.00       -0.70      0.41 o 
  -9   1   0       47.48       44.12      1.06 o 
  -8   1   0       10.43       13.17      0.59 o 
  -7   1   0       39.06       42.94      0.86 o 
  -6   1   0      350.50      321.44      3.81 o 
  -5   1   0       17.58       29.10      0.58 o 
  -4   1   0      771.76      794.18      8.59 o 
  -3   1   0        0.05        0.11      0.16 o 
  -2   1   0     4051.82     4251.30    112.87 o 
  -1   1   0     2008.79     1989.74    105.13 o 
   0   1   0      930.17      876.26     22.53 o 
   1   1   0      166.28      171.05      2.75 o 
   2   1   0      242.74      279.06      4.48 o 
   3   1   0       11.32        8.30      0.24 o 
   4   1   0      628.14      685.68      7.14 o 
   5   1   0       23.74       30.17      0.68 o 
   6   1   0       70.77       81.04      1.11 o 
   7   1   0      344.59      332.49      4.53 o 
   8   1   0       15.73       11.74      0.68 o 
   9   1   0       22.88       24.23      0.81 o 
  10   1   0        2.47        2.32      0.51 o 
  11   1   0        0.44        0.51      0.51 o 
 -11   2   0        3.56        2.15      0.55 o 
 -10   2   0       31.05       38.29      1.14 o 
  -9   2   0       34.91       31.79      0.90 o 
  -8   2   0       41.25       41.51      0.98 o 
  -7   2   0        7.17        6.91      0.44 o 
  -6   2   0       66.19       60.64      0.96 o 
  -5   2   0      599.69      578.54      5.98 o 
  -4   2   0      507.52      477.55      5.75 o 
  -3   2   0       97.11      101.33      1.79 o 
  -2   2   0      891.96      966.33     44.47 o 
  -1   2   0     3877.10     3526.06     72.86 o 
   0   2   0      374.07      376.03      5.91 o 
   1   2   0     1444.98     1443.55     19.55 o 
   2   2   0        1.22        3.35      0.22 o 
   3   2   0        0.57        0.17      0.14 o 
   4   2   0       17.75       13.23      0.36 o 
   5   2   0       15.24       13.72      0.37 o 
   6   2   0       28.76       29.29      0.61 o 
   7   2   0        0.00       -0.15      0.29 o 
   8   2   0        7.39        5.05      0.46 o 
   9   2   0       29.28       31.92      1.10 o 
  10   2   0       12.28       12.14      0.72 o 
  11   2   0       11.60       12.95      1.70 o 
 -11   3   0       15.93       18.57      1.20 o 
 -10   3   0       23.11       24.37      1.16 o 
  -9   3   0        7.75        8.84      0.83 o 
  -8   3   0        0.77        0.41      0.36 o 
  -7   3   0       63.24       59.64      1.10 o 
  -6   3   0      128.49      126.27      1.66 o 
  -5   3   0        1.98        2.10      0.21 o 
  -4   3   0       32.84       30.90      0.53 o 
  -3   3   0        1.98        4.25      0.27 o 
  -2   3   0     2482.64     2330.22     27.29 o 
  -1   3   0      469.17      382.50      5.31 o 
   0   3   0     3693.32     3471.96     47.01 o 
   1   3   0        2.37        0.25      0.14 o 
   2   3   0      176.85      186.83      1.93 o 
   3   3   0      107.84      116.21      1.37 o 
   4   3   0       61.08       62.53      0.83 o 
   5   3   0        5.18        5.22      0.28 o 
   6   3   0      379.45      364.65      4.41 o 
   7   3   0       18.28       16.35      0.67 o 
   8   3   0        4.29        4.23      0.44 o 
   9   3   0       39.11       41.52      1.05 o 
  10   3   0       28.48       33.62      2.00 o 
 -11   4   0       64.27       79.43      3.60 o 
 -10   4   0      106.14      114.00      2.21 o 
  -9   4   0       33.69       34.48      1.03 o 
  -8   4   0       60.47       58.83      1.18 o 
  -7   4   0      761.72      730.58      8.66 o 
  -6   4   0      429.06      385.92      4.51 o 
  -5   4   0        0.01        0.07      0.17 o 
  -4   4   0      125.59      139.57      1.55 o 
  -3   4   0       94.07      106.34      1.19 o 
  -2   4   0      161.07      183.09      2.52 o 
  -1   4   0      397.91      358.99      3.80 o 
   0   4   0      214.59      211.47      2.16 o 
   1   4   0      885.73      895.00      8.64 o 
   2   4   0        0.50        1.10      0.14 o 
   3   4   0        4.52        5.20      0.33 o 
   4   4   0       43.09       41.36      0.75 o 
   5   4   0      454.71      435.60      4.84 o 
   6   4   0       56.02       54.82      1.05 o 
   7   4   0        6.24        5.98      0.44 o 
   8   4   0       25.35       25.48      0.86 o 
   9   4   0       37.08       40.45      1.12 o 
  10   4   0        5.72        9.49      0.94 o 
 -11   5   0       10.54       12.65      1.10 o 
 -10   5   0        0.00       -0.45      0.43 o 
  -9   5   0        9.03        9.67      0.73 o 
  -8   5   0      159.05      158.80      2.42 o 
  -7   5   0      170.35      164.30      2.16 o 
  -6   5   0        4.35        6.80      0.35 o 
  -5   5   0        2.74        4.12      0.28 o 
  -4   5   0      287.99      293.20      3.02 o 
  -3   5   0     2475.36     2641.28     24.82 o 
  -2   5   0      353.85      356.34      3.50 o 
  -1   5   0      922.40     1026.37     10.01 o 
   0   5   0      157.22      175.22      1.76 o 
   1   5   0     1480.65     1625.90     14.81 o 
   2   5   0      328.12      326.80      3.31 o 
   3   5   0       31.90       31.87      0.56 o 
   4   5   0       10.40       13.31      0.51 o 
   5   5   0        1.61        2.49      0.29 o 
   6   5   0        0.01       -0.09      0.40 o 
   7   5   0        1.48        1.22      0.39 o 
   8   5   0       23.95       25.17      0.87 o 
   9   5   0       14.41       19.62      0.99 o 
  10   5   0        0.49       -0.27      0.67 o 
 -11   6   0        3.18        3.94      0.81 o 
 -10   6   0       32.42       31.69      1.23 o 
  -9   6   0      107.65      105.38      2.02 o 
  -8   6   0        1.56        2.04      0.45 o 
  -7   6   0      122.71      120.16      1.68 o 
  -6   6   0        9.99        7.77      0.47 o 
  -5   6   0       21.34       24.35      0.57 o 
  -4   6   0        0.07        0.14      0.18 o 
  -3   6   0        3.85        8.54      0.34 o 
  -2   6   0        1.14        0.98      0.17 o 
  -1   6   0       47.63       64.58      0.75 o 
   0   6   0      287.40      282.40      2.76 o 
   1   6   0       45.59       40.47      0.59 o 
   2   6   0      285.54      294.77      3.02 o 
   3   6   0      244.94      244.89      2.82 o 
   4   6   0       40.62       35.58      0.81 o 
   5   6   0        3.94        4.13      0.39 o 
   6   6   0        0.17       -0.20      0.32 o 
   7   6   0       28.65       30.98      0.93 o 
   8   6   0        0.04       -0.97      0.49 o 
   9   6   0        0.02       -0.59      0.54 o 
 -11   7   0        9.69       11.88      0.89 o 
 -10   7   0       28.85       28.35      1.27 o 
  -9   7   0        0.97        1.65      0.43 o 
  -8   7   0       20.98       18.74      0.77 o 
  -7   7   0       43.47       39.42      0.95 o 
  -6   7   0       16.40       10.89      0.43 o 
  -5   7   0       29.40       30.04      0.67 o 
  -4   7   0        7.89        8.21      0.33 o 
  -3   7   0       47.80       42.25      0.67 o 
  -2   7   0        9.90       15.27      0.57 o 
  -1   7   0      156.08      141.30      1.49 o 
   0   7   0      158.87      176.85      1.80 o 
   1   7   0        1.53        0.90      0.31 o 
   2   7   0        2.40        3.16      0.27 o 
   3   7   0        0.27        0.23      0.26 o 
   4   7   0        2.07        0.42      0.30 o 
   5   7   0        1.31        1.98      0.36 o 
   6   7   0        5.94        5.05      0.48 o 
   7   7   0        0.00       -0.34      0.46 o 
   8   7   0        0.18        0.17      0.53 o 
 -11   8   0       11.51       14.32      2.54 o 
 -10   8   0       15.85       15.79      0.97 o 
  -9   8   0       77.96       87.12      2.98 o 
  -8   8   0        0.11        0.28      0.36 o 
  -7   8   0       50.03       41.75      1.01 o 
  -6   8   0       13.94       12.19      0.55 o 
  -5   8   0        4.74        1.57      0.28 o 
  -4   8   0        0.62        0.60      0.20 o 
  -3   8   0        8.05       14.76      0.49 o 
  -2   8   0      615.49      609.87      6.40 o 
  -1   8   0      217.96      171.52      2.16 o 
   0   8   0        1.84        1.98      0.25 o 
   1   8   0       78.29       75.96      1.24 o 
   2   8   0        2.16        2.54      0.31 o 
   3   8   0      114.34       87.78      1.42 o 
   4   8   0       11.66       12.70      0.81 o 
   5   8   0       27.98       30.50      1.39 o 
   6   8   0       13.74       13.02      0.76 o 
   7   8   0       25.24       31.10      1.38 o 
   8   8   0       12.21       11.70      1.21 o 
 -10   9   0       34.11       39.00      1.55 o 
  -9   9   0        6.99        8.19      0.92 o 
  -8   9   0        2.10        3.11      0.57 o 
  -7   9   0        0.04       -0.38      0.34 o 
  -6   9   0       63.38       50.66      1.14 o 
  -5   9   0        3.91        1.06      0.33 o 
  -4   9   0        3.46        3.45      0.37 o 
  -3   9   0      391.58      350.14      4.13 o 
  -2   9   0       28.65       20.87      0.64 o 
  -1   9   0      385.86      330.68      4.18 o 
   0   9   0      213.72      192.22      2.60 o 
   1   9   0        2.04        1.44      0.29 o 
   2   9   0      129.42      108.27      1.75 o 
   3   9   0       48.22       42.05      1.41 o 
   4   9   0        3.71        4.09      0.71 o 
   5   9   0       26.98       29.06      1.06 o 
   6   9   0       95.26      110.97      2.43 o 
   7   9   0       61.56       72.43      2.50 o 
 -10  10   0        2.73        1.59      0.63 o 
  -9  10   0       28.50       30.38      1.26 o 
  -8  10   0        0.24        0.35      0.51 o 
  -7  10   0        0.03        0.72      0.47 o 
  -6  10   0       12.63        7.83      1.19 o 
  -5  10   0       16.11       15.93      0.70 o 
  -4  10   0       90.75       75.93      1.42 o 
  -3  10   0      414.53      386.20      5.78 o 
  -2  10   0       11.77        6.94      0.51 o 
  -1  10   0      204.36      174.70      2.59 o 
   0  10   0       42.61       40.52      1.23 o 
   1  10   0      157.56      136.32      2.66 o 
   2  10   0       22.75       17.30      0.79 o 
   3  10   0       13.18       12.05      0.92 o 
   4  10   0       39.88       37.31      1.20 o 
   5  10   0       14.54       12.88      1.14 o 
   6  10   0       17.65       19.53      1.38 o 
  -9  11   0        7.60        8.68      0.85 o 
  -8  11   0        9.71       11.21      0.91 o 
  -7  11   0       12.29       11.54      0.83 o 
  -6  11   0        5.52        6.13      0.74 o 
  -5  11   0       69.36       66.50      2.05 o 
  -4  11   0        6.39        4.77      0.55 o 
  -3  11   0       46.06       41.88      1.16 o 
  -2  11   0       68.58       58.69      1.43 o 
  -1  11   0        0.34        0.55      0.38 o 
   0  11   0       12.36       11.92      0.66 o 
   1  11   0        6.74        5.21      0.61 o 
   2  11   0       16.39       15.53      1.46 o 
   3  11   0        0.17        0.62      0.65 o 
   4  11   0       17.31       19.13      3.30 o 
   5  11   0       10.88        9.94      1.12 o 
  -8  12   0       32.19       39.28      2.28 o 
  -7  12   0        0.07       -1.13      0.57 o 
  -6  12   0       19.46       21.34      1.02 o 
  -5  12   0        1.80        0.72      0.51 o 
  -4  12   0       28.94       30.51      1.40 o 
  -3  12   0       21.38       17.60      1.10 o 
  -2  12   0        4.97        3.43      0.55 o 
  -1  12   0        6.08        6.93      1.43 o 
   0  12   0       46.56       53.52      1.94 o 
   1  12   0       29.27       31.15      2.40 o 
   2  12   0       12.85       14.99      1.61 o 
   3  12   0       18.83       25.41      1.51 o 
   4  12   0        1.12        1.45      0.84 o 
  -7  13   0        3.59        3.17      0.66 o 
  -6  13   0        2.39        1.51      0.69 o 
  -5  13   0        0.47        1.11      0.69 o 
  -4  13   0       12.55       11.72      1.05 o 
  -3  13   0       95.05       95.49      2.60 o 
  -2  13   0       45.39       50.86      1.96 o 
  -1  13   0        7.50       11.68      1.06 o 
   0  13   0      159.39      171.07      6.03 o 
   1  13   0        0.01        0.16      0.70 o 
   2  13   0       30.65       35.70      2.50 o 
  -5  14   0        0.68       -0.92      0.97 o 
  -4  14   0       83.73       90.76      2.31 o 
  -3  14   0        0.25       -0.10      0.81 o 
  -2  14   0      164.71      180.41      4.57 o 
  -1  14   0       10.09       12.42      1.12 o 
   0  14   0       37.49       45.24      2.18 o 
  -1 -14   1       65.04       73.31      2.54 o 
   0 -14   1       21.78       22.94      1.64 o 
   1 -14   1       23.73       26.83      1.53 o 
   2 -14   1       99.32      115.93      3.34 o 
   3 -14   1       24.64       22.97      1.18 o 
   4 -14   1       84.59       91.56      2.84 o 
   5 -14   1       21.14       24.00      1.47 o 
  -3 -13   1        0.57       -0.36      1.32 o 
  -2 -13   1       38.14       41.96      1.84 o 
  -1 -13   1       12.72       10.68      1.86 o 
   0 -13   1       89.19      100.87      2.96 o 
   1 -13   1       13.10       14.58      1.81 o 
   2 -13   1        7.33        7.01      0.71 o 
   3 -13   1       29.82       32.06      1.52 o 
   4 -13   1       16.35       17.98      1.17 o 
   5 -13   1      174.18      189.48      3.78 o 
   6 -13   1        0.23        0.04      0.68 o 
   7 -13   1        2.73        1.14      0.73 o 
  -4 -12   1       30.88       29.81      2.82 o 
  -3 -12   1        5.80        6.84      1.63 o 
  -2 -12   1        3.04        2.09      0.73 o 
  -1 -12   1       74.66       80.96      3.03 o 
   0 -12   1        7.88        8.52      1.75 o 
   1 -12   1        5.05        3.32      0.55 o 
   2 -12   1        0.78        1.54      0.53 o 
   3 -12   1        3.45        4.24      0.84 o 
   4 -12   1       21.95       31.92      1.27 o 
   5 -12   1       53.21       46.49      1.72 o 
   6 -12   1       14.97       16.87      2.65 o 
   7 -12   1       17.52       20.32      1.57 o 
   8 -12   1        5.34        7.74      0.93 o 
  -6 -11   1        0.13       -0.59      0.83 o 
  -5 -11   1       24.30       27.66      1.61 o 
  -4 -11   1        4.33        3.21      0.89 o 
  -3 -11   1        1.18        0.14      0.60 o 
  -2 -11   1        0.39        0.74      0.56 o 
  -1 -11   1        0.91        0.34      0.48 o 
   0 -11   1       47.71       40.82      1.56 o 
   1 -11   1        2.64        3.27      0.56 o 
   2 -11   1        4.34        3.30      0.54 o 
   3 -11   1        0.23        1.13      0.41 o 
   4 -11   1      144.71      140.11      4.11 o 
   5 -11   1       64.44       58.13      1.66 o 
   6 -11   1      230.54      224.56      4.40 o 
   7 -11   1       31.04       28.83      1.45 o 
   8 -11   1        5.41        4.51      0.68 o 
   9 -11   1        0.17       -0.05      0.60 o 
  -7 -10   1        3.59        1.85      0.97 o 
  -6 -10   1       17.89       14.68      1.29 o 
  -5 -10   1       32.39       35.54      1.72 o 
  -4 -10   1        7.73        8.40      0.89 o 
  -3 -10   1      133.27      127.80      3.34 o 
  -2 -10   1       29.41       24.99      1.25 o 
  -1 -10   1        3.89        4.32      0.56 o 
   0 -10   1      103.85       89.52      1.80 o 
   1 -10   1      274.22      239.80      4.49 o 
   2 -10   1      227.84      209.28      3.44 o 
   3 -10   1       46.76       30.20      1.13 o 
   4 -10   1       62.17       47.93      1.25 o 
   5 -10   1       91.26       76.64      1.69 o 
   6 -10   1       13.16       13.60      0.72 o 
   7 -10   1       26.65       23.08      0.95 o 
   8 -10   1        3.93        2.86      0.61 o 
   9 -10   1       10.43       14.10      1.48 o 
  10 -10   1        5.54        4.55      0.76 o 
  -7  -9   1      162.83      179.74      4.59 o 
  -6  -9   1       69.67       73.24      3.21 o 
  -5  -9   1        1.07        0.34      0.61 o 
  -4  -9   1        0.40        0.25      0.36 o 
  -3  -9   1       30.30       25.27      0.80 o 
  -2  -9   1      152.55      127.12      2.21 o 
  -1  -9   1        1.93        1.22      0.46 o 
   0  -9   1       44.77       46.05      1.43 o 
   1  -9   1      457.49      448.90      5.83 o 
   2  -9   1      217.16      185.20      2.92 o 
   3  -9   1       37.27       28.48      0.70 o 
   4  -9   1      311.48      276.66      4.45 o 
   5  -9   1      411.64      351.66      5.55 o 
   6  -9   1      187.07      160.11      2.89 o 
   7  -9   1        2.94        1.63      0.46 o 
   8  -9   1        0.15       -0.88      0.44 o 
   9  -9   1        7.49        7.87      0.76 o 
  10  -9   1       55.45       75.00      2.09 o 
  -8  -8   1      205.97      224.77      5.48 o 
  -7  -8   1       18.38       21.70      1.73 o 
  -6  -8   1        0.35       -0.45      0.39 o 
  -5  -8   1        4.58        3.77      0.48 o 
  -4  -8   1       37.52       37.30      0.99 o 
  -3  -8   1        1.57       -0.42      0.43 o 
  -2  -8   1        1.41        1.42      0.33 o 
  -1  -8   1        2.24        3.00      0.28 o 
   0  -8   1        3.25        1.42      0.28 o 
   1  -8   1       93.19       92.67      1.33 o 
   2  -8   1       64.91       53.77      0.91 o 
   3  -8   1        5.29        7.91      0.36 o 
   4  -8   1       85.12       72.80      1.27 o 
   5  -8   1      168.01      155.44      2.32 o 
   6  -8   1        0.06       -0.13      0.34 o 
   7  -8   1       15.82       16.93      0.78 o 
   8  -8   1        0.61        0.03      0.39 o 
   9  -8   1        7.87       10.02      1.56 o 
  10  -8   1       10.71        8.73      0.82 o 
  -9  -7   1       17.87       22.61      1.52 o 
  -8  -7   1        0.45        0.42      0.48 o 
  -7  -7   1       14.26       14.93      0.79 o 
  -6  -7   1        3.46        4.58      0.51 o 
  -5  -7   1       61.45       55.74      1.28 o 
  -4  -7   1        5.43        6.01      0.38 o 
  -3  -7   1       37.36       37.26      0.75 o 
  -2  -7   1       14.51       16.56      0.49 o 
  -1  -7   1      520.60      539.42      4.98 o 
   0  -7   1       46.63       51.75      0.63 o 
   1  -7   1        3.39        0.47      0.14 o 
   2  -7   1       19.01       18.01      0.42 o 
   3  -7   1       55.89       49.01      0.74 o 
   4  -7   1       38.80       50.70      0.87 o 
   5  -7   1       54.46       58.21      1.02 o 
   6  -7   1        0.04       -0.05      0.27 o 
   7  -7   1        0.46        0.33      0.35 o 
   8  -7   1        1.80        1.53      0.43 o 
   9  -7   1       24.30       25.13      1.10 o 
  10  -7   1        0.08       -0.27      0.51 o 
  11  -7   1       27.52       28.52      1.48 o 
  -9  -6   1        5.08        6.39      0.67 o 
  -8  -6   1        4.61        6.79      1.19 o 
  -7  -6   1       19.94       18.48      0.94 o 
  -6  -6   1       45.76       43.48      1.23 o 
  -5  -6   1      219.68      221.90      3.19 o 
  -4  -6   1       50.99       47.06      0.87 o 
  -3  -6   1        3.76        4.43      0.27 o 
  -2  -6   1       92.83      104.95      1.15 o 
  -1  -6   1       15.94       13.49      0.29 o 
   0  -6   1      311.84      320.86      3.05 o 
   1  -6   1        0.06        0.09      0.14 o 
   2  -6   1      121.64      107.63      1.28 o 
   3  -6   1       57.39       37.71      0.60 o 
   4  -6   1        1.29        0.86      0.17 o 
   5  -6   1        0.10       -0.13      0.21 o 
   6  -6   1       16.38       13.84      0.51 o 
   7  -6   1       19.44       19.07      0.64 o 
   8  -6   1       15.32       14.31      0.72 o 
   9  -6   1        0.02        0.14      0.45 o 
  10  -6   1       11.86       13.31      0.89 o 
  11  -6   1       17.03       18.56      1.07 o 
 -10  -5   1        0.23       -0.12      0.55 o 
  -9  -5   1       98.09      105.75      2.37 o 
  -8  -5   1        1.12        0.08      0.45 o 
  -7  -5   1        9.19        7.26      0.48 o 
  -6  -5   1      665.96      637.09      7.76 o 
  -5  -5   1       39.59       39.17      0.76 o 
  -4  -5   1      203.73      184.49      1.98 o 
  -3  -5   1       47.64       49.18      0.65 o 
  -2  -5   1       19.74       24.68      0.42 o 
  -1  -5   1      655.32      755.50      7.36 o 
   0  -5   1      887.22      939.33      9.73 o 
   1  -5   1      445.49      417.22      4.63 o 
   2  -5   1      265.06      274.90      2.99 o 
   3  -5   1        7.17        6.29      0.23 o 
   4  -5   1      104.10      105.49      1.26 o 
   5  -5   1      290.96      296.18      3.18 o 
   6  -5   1      233.93      221.94      2.83 o 
   7  -5   1      101.31       99.48      1.67 o 
   8  -5   1      157.65      157.16      2.44 o 
   9  -5   1       50.63       51.80      1.52 o 
  10  -5   1        0.01        0.19      0.51 o 
  11  -5   1       16.10       19.10      1.07 o 
 -10  -4   1        0.47        0.63      0.55 o 
  -9  -4   1      102.43      100.11      2.26 o 
  -8  -4   1       76.13       75.72      1.52 o 
  -7  -4   1      210.09      205.42      2.82 o 
  -6  -4   1        2.87        4.43      0.37 o 
  -5  -4   1      462.79      430.73      4.74 o 
  -4  -4   1       32.48       36.72      0.57 o 
  -3  -4   1        0.00        1.31      0.15 o 
  -2  -4   1     1668.27     1750.41     15.84 o 
  -1  -4   1      102.25       89.40      1.15 o 
   0  -4   1      342.33      351.29      6.09 o 
   1  -4   1      134.43      116.54      1.97 o 
   2  -4   1     1313.69     1368.38     19.54 o 
   3  -4   1      550.81      536.04      7.16 o 
   4  -4   1      136.00      159.26      1.78 o 
   5  -4   1       29.31       35.61      0.63 o 
   6  -4   1      302.56      272.16      3.26 o 
   7  -4   1      461.08      420.34      5.67 o 
   8  -4   1        3.31        3.23      0.39 o 
   9  -4   1        0.19       -0.10      0.37 o 
  10  -4   1        5.29        7.02      0.91 o 
  11  -4   1        0.11       -0.69      0.57 o 
 -11  -3   1        4.74        3.39      0.68 o 
 -10  -3   1        7.00        6.72      0.71 o 
  -9  -3   1       11.55       10.52      0.57 o 
  -8  -3   1        0.01       -0.40      0.32 o 
  -7  -3   1      161.80      156.45      2.25 o 
  -6  -3   1        0.02       -0.32      0.23 o 
  -5  -3   1      104.18      106.14      1.32 o 
  -4  -3   1       26.82       26.61      0.46 o 
  -3  -3   1       20.50       25.05      0.40 o 
  -2  -3   1      204.18      208.29      2.43 o 
  -1  -3   1      482.33      436.28      7.88 o 
   0  -3   1      182.97      157.67      3.70 o 
   1  -3   1      535.31      458.43     17.51 o 
   2  -3   1      240.47      243.44     10.51 o 
   3  -3   1        6.27        3.45      0.23 o 
   4  -3   1      448.44      411.17      4.26 o 
   5  -3   1      207.79      208.11      2.31 o 
   6  -3   1      485.60      457.90      5.05 o 
   7  -3   1       84.70       84.04      1.34 o 
   8  -3   1       12.30       11.91      0.55 o 
   9  -3   1       23.63       25.06      0.89 o 
  10  -3   1        6.60        5.16      0.64 o 
  11  -3   1        9.00        9.28      0.84 o 
 -11  -2   1       19.06       17.53      1.01 o 
 -10  -2   1        8.81        9.43      0.58 o 
  -9  -2   1       87.82       87.58      1.60 o 
  -8  -2   1      124.93      121.61      1.97 o 
  -7  -2   1       94.95       96.03      1.44 o 
  -6  -2   1       98.50      102.57      1.44 o 
  -5  -2   1        0.88        1.38      0.18 o 
  -4  -2   1       27.54       22.25      0.40 o 
  -3  -2   1       19.10       14.88      0.33 o 
  -2  -2   1        0.02        0.81      0.18 o 
  -1  -2   1       38.47       38.12      0.90 o 
   0  -2   1        0.22       -0.07      0.19 o 
   1  -2   1     1558.07     1448.25     63.33 o 
   2  -2   1      833.11      812.16     26.82 o 
   3  -2   1      132.16      161.58      2.57 o 
   4  -2   1       48.66       44.29      0.62 o 
   5  -2   1        4.46        5.99      0.26 o 
   6  -2   1       11.05       10.36      0.40 o 
   7  -2   1        3.77        1.40      0.46 o 
   8  -2   1        0.02       -0.48      0.29 o 
   9  -2   1        7.68        6.79      0.56 o 
  10  -2   1       22.23       23.73      1.10 o 
  11  -2   1       14.09       11.30      1.31 o 
 -11  -1   1       32.36       35.30      1.22 o 
 -10  -1   1        8.89       11.72      0.62 o 
  -9  -1   1        6.72        4.27      0.45 o 
  -8  -1   1       41.99       30.38      0.90 o 
  -7  -1   1       27.49       21.34      0.60 o 
  -6  -1   1        2.20        2.35      0.28 o 
  -5  -1   1      975.51      967.32      9.82 o 
  -4  -1   1     1223.11     1312.75     14.04 o 
  -3  -1   1        9.68        8.80      0.30 o 
  -2  -1   1      208.57      228.97      9.24 o 
  -1  -1   1       38.78       33.82      1.36 o 
   1  -1   1      377.65      416.85     25.49 o 
   2  -1   1     4907.79     5190.47    154.71 o 
   3  -1   1      692.11      755.60      8.80 o 
   4  -1   1     2671.63     2794.81     26.83 o 
   5  -1   1      246.19      234.63      2.48 o 
   6  -1   1       78.79       78.89      1.15 o 
   7  -1   1        0.07        0.39      0.30 o 
   8  -1   1      262.31      232.07      3.33 o 
   9  -1   1       78.82       77.71      1.86 o 
  10  -1   1       28.52       28.41      1.00 o 
  11  -1   1        7.00        8.57      0.81 o 
 -11   0   1       10.26        8.37      0.61 o 
 -10   0   1       78.47       77.06      1.52 o 
  -9   0   1       91.77       76.56      1.47 o 
  -8   0   1       14.56       13.78      0.58 o 
  -7   0   1       22.10       26.80      0.70 o 
  -6   0   1       25.84       22.48      0.51 o 
  -5   0   1      548.55      612.56      6.74 o 
  -4   0   1       30.93       27.83      0.52 o 
  -3   0   1     2947.70     3131.03     45.80 o 
  -2   0   1      315.42      349.65     14.05 o 
  -1   0   1      133.10      165.92      4.08 o 
   0   0   1        0.75        0.57      0.10 o 
   1   0   1      133.63      127.16      3.04 o 
   2   0   1    24349.43    23003.36    360.94 o 
   3   0   1     1211.26     1289.78     14.32 o 
   4   0   1     4143.41     4282.40     41.07 o 
   5   0   1      691.55      719.27      7.12 o 
   6   0   1      108.21      115.96      1.54 o 
   7   0   1      683.15      623.65      6.69 o 
   8   0   1       16.96       12.41      0.65 o 
   9   0   1       41.85       37.92      1.10 o 
  10   0   1       69.32       76.61      1.70 o 
  11   0   1       95.54      113.45      2.69 o 
 -12   1   1        6.71        7.03      0.87 o 
 -11   1   1       18.31       20.95      0.83 o 
 -10   1   1       71.49       75.38      1.79 o 
  -9   1   1       36.80       39.18      1.00 o 
  -8   1   1        0.78        0.06      0.39 o 
  -7   1   1       31.10       26.90      0.63 o 
  -6   1   1      314.35      341.47      3.60 o 
  -5   1   1      196.26      196.15      2.18 o 
  -4   1   1      715.92      692.20      7.52 o 
  -3   1   1      171.25      172.33      2.58 o 
  -2   1   1       22.78       20.45      0.63 o 
  -1   1   1     1610.32     1704.02     23.39 o 
   0   1   1     5914.98     6231.66    134.15 o 
   1   1   1       59.87       56.78      1.24 o 
   2   1   1     4700.34     4792.58     58.01 o 
   3   1   1      874.06      886.74      9.13 o 
   4   1   1      102.75       99.60      1.12 o 
   5   1   1       16.21       15.96      0.51 o 
   6   1   1       57.99       63.45      1.01 o 
   7   1   1        0.09       -0.21      0.30 o 
   8   1   1        0.16       -0.36      0.33 o 
   9   1   1       58.27       54.53      1.35 o 
  10   1   1        0.16        0.27      0.48 o 
  11   1   1        2.44        1.49      0.66 o 
 -12   2   1       67.84       70.48      2.03 o 
 -11   2   1        0.38       -1.17      0.63 o 
 -10   2   1       33.10       28.56      1.06 o 
  -9   2   1        1.59        0.56      0.37 o 
  -8   2   1       65.62       69.09      1.32 o 
  -7   2   1       16.97       15.74      0.55 o 
  -6   2   1       12.97       14.43      0.49 o 
  -5   2   1      302.49      287.50      3.29 o 
  -4   2   1       15.52       14.45      0.35 o 
  -3   2   1      400.64      414.94      4.98 o 
  -2   2   1       28.37       25.57      0.58 o 
  -1   2   1      426.07      427.56      5.91 o 
   0   2   1      249.70      251.23      3.99 o 
   1   2   1     1140.62     1201.55     14.68 o 
   2   2   1        0.00       -0.35      0.18 o 
   3   2   1      281.51      330.95      3.35 o 
   4   2   1        0.08        0.67      0.18 o 
   5   2   1       89.41       88.28      1.23 o 
   6   2   1        1.35        0.91      0.29 o 
   7   2   1        5.24        4.60      0.40 o 
   8   2   1        9.48        9.90      0.55 o 
   9   2   1       64.82       71.23      1.60 o 
  10   2   1        8.62        8.28      0.67 o 
 -12   3   1       11.37       11.23      1.28 o 
 -11   3   1       27.94       30.29      1.08 o 
 -10   3   1       19.65       21.25      1.02 o 
  -9   3   1        1.67        0.60      0.37 o 
  -8   3   1        3.93        3.57      0.43 o 
  -7   3   1        0.05       -0.29      0.26 o 
  -6   3   1       17.89       16.52      0.45 o 
  -5   3   1       89.32       88.19      1.10 o 
  -4   3   1       42.36       31.66      0.64 o 
  -3   3   1      222.43      235.44      2.68 o 
  -2   3   1      391.82      372.03      4.28 o 
  -1   3   1      373.53      352.69      3.98 o 
   0   3   1      418.34      412.19      4.70 o 
   1   3   1      637.51      658.54      6.41 o 
   2   3   1     2299.52     2396.24     22.90 o 
   3   3   1        0.00        0.36      0.15 o 
   4   3   1        1.03        2.03      0.23 o 
   5   3   1       58.90       55.34      0.91 o 
   6   3   1      147.25      136.19      2.00 o 
   7   3   1       24.75       21.14      0.72 o 
   8   3   1       15.27       16.28      0.68 o 
   9   3   1        1.65        0.57      0.51 o 
  10   3   1       32.42       35.91      1.25 o 
 -12   4   1       79.42       96.70      2.05 o 
 -11   4   1       71.67       80.43      1.78 o 
 -10   4   1       97.33      101.96      1.82 o 
  -9   4   1       45.20       44.75      1.08 o 
  -8   4   1      234.47      230.36      3.33 o 
  -7   4   1     1292.41     1218.84     12.96 o 
  -6   4   1      355.65      335.55      3.58 o 
  -5   4   1       97.87       78.35      1.02 o 
  -4   4   1      958.55      938.28      9.52 o 
  -3   4   1      112.50      108.40      1.37 o 
  -2   4   1        5.65        4.37      0.21 o 
  -1   4   1      345.17      362.49      3.63 o 
   0   4   1     1344.62     1412.53     13.57 o 
   1   4   1      172.87      196.83      2.17 o 
   2   4   1     1041.32     1115.59     10.80 o 
   3   4   1      608.74      589.30      5.32 o 
   4   4   1        4.28        9.51      0.34 o 
   5   4   1     1554.17     1511.68     14.96 o 
   6   4   1      117.48      126.19      1.91 o 
   7   4   1        2.04        3.15      0.41 o 
   8   4   1        5.98        4.59      0.51 o 
   9   4   1       17.66       21.02      0.98 o 
  10   4   1        4.97        5.93      0.78 o 
 -12   5   1        0.98        1.35      0.87 o 
 -11   5   1       15.03       15.30      0.92 o 
 -10   5   1       23.72       22.74      0.90 o 
  -9   5   1      130.44      127.20      2.35 o 
  -8   5   1      299.36      285.86      4.01 o 
  -7   5   1        6.33        5.93      0.38 o 
  -6   5   1       34.04       30.10      0.67 o 
  -5   5   1      125.27      114.11      1.44 o 
  -4   5   1       15.66       13.47      0.37 o 
  -3   5   1      391.23      392.19      3.90 o 
  -2   5   1      393.92      403.24      4.24 o 
  -1   5   1      891.10      918.00      8.93 o 
   0   5   1       77.05       89.06      1.07 o 
   1   5   1     1262.29     1366.82     12.54 o 
   2   5   1      394.56      418.82      4.00 o 
   3   5   1      348.64      373.79      3.72 o 
   4   5   1     1020.41     1001.80     10.02 o 
   5   5   1      128.93      121.80      1.80 o 
   6   5   1       79.45       81.94      1.62 o 
   7   5   1        0.02       -0.12      0.41 o 
   8   5   1        4.39        4.71      0.53 o 
   9   5   1       43.05       50.42      1.46 o 
 -11   6   1       38.30       41.94      1.31 o 
 -10   6   1      246.52      264.80      4.32 o 
  -9   6   1        0.48        1.09      0.41 o 
  -8   6   1       37.87       40.58      0.99 o 
  -7   6   1      109.72      105.44      1.66 o 
  -6   6   1        3.60        5.10      0.36 o 
  -5   6   1       65.68       57.49      0.94 o 
  -4   6   1       16.18       10.94      0.39 o 
  -3   6   1       37.83       40.73      0.66 o 
  -2   6   1      267.93      262.84      2.48 o 
  -1   6   1       20.55        8.54      0.31 o 
   0   6   1      281.29      298.71      2.95 o 
   1   6   1        2.74        1.04      0.19 o 
   2   6   1        6.34        6.77      0.31 o 
   3   6   1       49.67       48.28      0.99 o 
   4   6   1       20.91       22.15      0.70 o 
   5   6   1        0.08        0.39      0.35 o 
   6   6   1        7.52        7.21      0.53 o 
   7   6   1        0.94        0.95      0.42 o 
   8   6   1        3.74        3.75      0.58 o 
   9   6   1        4.37        5.15      1.67 o 
 -11   7   1        0.88        1.10      0.65 o 
 -10   7   1       80.93       78.74      2.61 o 
  -9   7   1       25.59       28.52      0.97 o 
  -8   7   1      165.01      160.71      3.03 o 
  -7   7   1      105.66      100.85      1.62 o 
  -6   7   1      119.50      102.32      1.51 o 
  -5   7   1      151.51      136.85      1.86 o 
  -4   7   1        5.47        4.81      0.30 o 
  -3   7   1       14.40       10.42      0.39 o 
  -2   7   1      157.38      142.92      1.69 o 
  -1   7   1      118.57      119.12      1.31 o 
   0   7   1      219.80      240.03      2.50 o 
   1   7   1       19.67       24.92      0.55 o 
   2   7   1        3.65        5.32      0.34 o 
   3   7   1       40.91       37.32      1.12 o 
   4   7   1       24.26       25.63      0.81 o 
   5   7   1       20.97       20.60      0.76 o 
   6   7   1        8.00        9.32      0.58 o 
   7   7   1       22.90       24.30      1.29 o 
   8   7   1        0.15       -0.87      1.37 o 
 -11   8   1       45.22       49.87      1.63 o 
 -10   8   1       14.56       11.34      0.72 o 
  -9   8   1        1.54        1.10      0.44 o 
  -8   8   1       17.90       17.39      0.90 o 
  -7   8   1        2.33        0.94      0.36 o 
  -6   8   1      113.02       93.86      1.58 o 
  -5   8   1        0.00        0.42      0.27 o 
  -4   8   1       13.94       15.34      0.52 o 
  -3   8   1       10.28        9.56      0.54 o 
  -2   8   1     1024.73      985.08      9.87 o 
  -1   8   1      171.75      182.61      1.98 o 
   0   8   1        0.58        1.15      0.28 o 
   1   8   1       58.23       39.51      0.86 o 
   2   8   1       13.13        6.48      0.55 o 
   3   8   1       34.96       25.21      0.80 o 
   4   8   1       12.12        8.09      1.18 o 
   5   8   1        2.17        1.10      0.39 o 
   6   8   1        0.35        0.26      0.42 o 
   7   8   1        2.73        2.66      0.71 o 
 -10   9   1       16.66       20.96      1.10 o 
  -9   9   1       10.48       11.46      0.69 o 
  -8   9   1        1.16        1.59      0.44 o 
  -7   9   1        4.36        3.27      0.45 o 
  -6   9   1        2.63        1.30      0.36 o 
  -5   9   1        7.83        6.83      0.43 o 
  -4   9   1        1.34        1.70      0.36 o 
  -3   9   1      357.12      324.75      3.92 o 
  -2   9   1      206.20      196.66      2.46 o 
  -1   9   1       32.38       27.23      0.74 o 
   0   9   1       18.27       18.51      0.71 o 
   1   9   1      205.87      163.28      2.66 o 
   2   9   1       12.32        7.51      0.73 o 
   3   9   1        7.08        6.96      0.51 o 
   4   9   1        0.42       -0.09      0.36 o 
   5   9   1       49.34       47.69      1.43 o 
   6   9   1       65.71       82.09      2.04 o 
 -10  10   1       14.45       13.36      1.13 o 
  -9  10   1        5.63        5.17      0.72 o 
  -8  10   1        2.02        2.54      0.75 o 
  -7  10   1        7.26        7.43      0.57 o 
  -6  10   1       28.60       27.95      0.93 o 
  -5  10   1       24.63       24.43      0.82 o 
  -4  10   1        7.06       10.69      0.70 o 
  -3  10   1       40.78       34.84      1.03 o 
  -2  10   1       11.25       15.53      0.58 o 
  -1  10   1      279.31      246.71      3.79 o 
   0  10   1        0.00        0.12      0.34 o 
   1  10   1      239.12      233.99      3.64 o 
   2  10   1        7.39        6.28      0.51 o 
   3  10   1      119.92      114.85      2.46 o 
   4  10   1       36.29       38.00      1.27 o 
   5  10   1        0.01       -1.34      0.77 o 
  -9  11   1       82.48       88.98      2.33 o 
  -8  11   1      100.49      121.77      3.34 o 
  -7  11   1        8.13        7.56      1.01 o 
  -6  11   1       26.47       26.96      0.89 o 
  -5  11   1        3.94        4.84      0.55 o 
  -4  11   1        5.90        5.47      0.58 o 
  -3  11   1        4.62        2.52      0.43 o 
  -2  11   1       64.28       59.85      2.13 o 
  -1  11   1      102.79       96.54      2.11 o 
   0  11   1        0.94        0.35      0.53 o 
   1  11   1        0.09        0.64      0.45 o 
   2  11   1        8.25        9.16      0.70 o 
   3  11   1       10.82        7.63      0.69 o 
   4  11   1        5.38        6.58      0.68 o 
  -8  12   1       24.66       26.91      1.39 o 
  -7  12   1        2.44        1.24      0.67 o 
  -6  12   1       12.94       15.51      1.60 o 
  -5  12   1        5.02        5.26      0.88 o 
  -4  12   1        8.04        9.29      0.57 o 
  -3  12   1       18.09       17.78      0.87 o 
  -2  12   1        3.99        5.83      0.59 o 
  -1  12   1       18.17       16.83      1.21 o 
   0  12   1        0.69        3.48      0.54 o 
   1  12   1        0.73        0.36      0.64 o 
   2  12   1        0.01        1.39      1.19 o 
   3  12   1       89.32      104.74      3.10 o 
  -7  13   1       18.93       25.00      1.60 o 
  -6  13   1       29.45       37.25      1.66 o 
  -5  13   1       59.95       70.97      1.90 o 
  -4  13   1       22.41       21.71      1.26 o 
  -3  13   1       27.28       25.34      1.42 o 
  -2  13   1        0.05       -1.51      1.06 o 
  -1  13   1      305.33      322.48      8.44 o 
   0  13   1       15.02       15.95      1.20 o 
   1  13   1       62.15       74.92      2.52 o 
  -3  14   1       12.86       12.45      1.44 o 
  -2  14   1        2.86        2.19      0.83 o 
  -1 -14   2       28.78       32.84      2.49 o 
   0 -14   2       68.58       72.87      2.48 o 
   1 -14   2       27.02       26.30      1.22 o 
   2 -14   2        5.48        4.81      0.70 o 
   3 -14   2       73.61       76.94      2.51 o 
   4 -14   2      127.51      153.45      3.28 o 
   5 -14   2        4.38        4.33      0.80 o 
  -3 -13   2       41.72       50.38      2.07 o 
  -2 -13   2        4.03        5.79      1.45 o 
  -1 -13   2       49.06       60.30      2.17 o 
   0 -13   2       56.30       65.21      1.96 o 
   1 -13   2       62.91       63.31      1.61 o 
   2 -13   2        0.59       -0.04      0.57 o 
   3 -13   2       34.31       35.71      1.18 o 
   4 -13   2        3.90        4.11      0.68 o 
   5 -13   2        0.56        2.07      0.68 o 
   6 -13   2       28.85       33.10      1.56 o 
   7 -13   2      219.16      247.60      8.27 o 
  -5 -12   2        1.89        2.07      0.86 o 
  -4 -12   2        8.57        8.30      2.07 o 
  -3 -12   2       16.43       16.61      2.82 o 
  -2 -12   2       74.60       73.84      2.05 o 
  -1 -12   2       64.59       68.14      2.35 o 
   0 -12   2        4.89        4.88      0.55 o 
   1 -12   2        2.93        3.50      0.79 o 
   2 -12   2        2.89        3.62      0.69 o 
   3 -12   2        0.67        0.25      0.48 o 
   4 -12   2       13.68       12.88      0.85 o 
   5 -12   2        1.29        0.34      0.49 o 
   6 -12   2       29.93       42.88      1.49 o 
   7 -12   2        3.31        5.84      0.82 o 
   8 -12   2        0.03       -0.41      0.71 o 
  -6 -11   2        0.15       -1.55      0.77 o 
  -5 -11   2       92.86       96.86      2.96 o 
  -4 -11   2        6.26        5.25      0.83 o 
  -3 -11   2        4.23        5.58      0.70 o 
  -2 -11   2        0.02       -0.42      0.45 o 
  -1 -11   2        2.38        2.28      0.61 o 
   0 -11   2        1.14        0.42      0.46 o 
   1 -11   2       42.35       39.93      2.00 o 
   2 -11   2       60.46       49.91      1.48 o 
   3 -11   2       36.88       32.54      1.18 o 
   4 -11   2        0.89        0.32      0.51 o 
   5 -11   2       27.05       31.44      1.18 o 
   6 -11   2       30.89       29.71      1.44 o 
   7 -11   2        7.71        9.59      0.76 o 
   8 -11   2       47.66       45.89      1.56 o 
   9 -11   2        5.89        4.44      0.78 o 
  -7 -10   2       39.93       43.15      2.00 o 
  -6 -10   2        4.90        2.50      0.85 o 
  -5 -10   2        7.98        8.18      0.94 o 
  -4 -10   2      116.46      110.45      2.61 o 
  -3 -10   2       13.05       17.96      0.95 o 
  -2 -10   2        1.03        0.33      0.45 o 
  -1 -10   2       52.99       54.53      1.31 o 
   0 -10   2        1.48        0.23      0.41 o 
   1 -10   2      209.84      207.96      3.48 o 
   2 -10   2      472.29      414.19     10.90 o 
   3 -10   2        7.70        2.67      0.67 o 
   4 -10   2        6.67        6.41      0.52 o 
   5 -10   2       49.70       39.33      1.17 o 
   6 -10   2       89.53       76.41      1.71 o 
   7 -10   2       99.59      101.00      2.13 o 
   8 -10   2      148.36      151.93      2.94 o 
   9 -10   2        0.17        0.55      0.58 o 
  -8  -9   2       46.88       50.48      2.17 o 
  -7  -9   2       21.93       19.84      1.35 o 
  -6  -9   2      189.51      188.87      4.67 o 
  -5  -9   2       60.10       54.78      1.70 o 
  -4  -9   2       15.70       20.36      1.01 o 
  -3  -9   2        0.05        0.37      0.43 o 
  -2  -9   2       30.97       25.71      1.55 o 
  -1  -9   2       83.14       74.35      1.50 o 
   0  -9   2      602.36      557.90      7.59 o 
   1  -9   2      971.57      918.71     13.76 o 
   2  -9   2        8.95        3.88      0.60 o 
   3  -9   2        0.83        0.16      0.30 o 
   4  -9   2      139.95      132.83      2.39 o 
   5  -9   2       40.72       31.87      0.97 o 
   6  -9   2       69.01       70.99      1.60 o 
   7  -9   2       34.30       33.53      1.09 o 
   8  -9   2        7.17        5.52      0.60 o 
   9  -9   2        2.72        3.08      0.63 o 
  10  -9   2       14.49       15.32      1.01 o 
  -9  -8   2       46.54       44.95      2.11 o 
  -8  -8   2       22.31       22.70      1.46 o 
  -7  -8   2      106.07      114.01      3.25 o 
  -6  -8   2      282.12      290.08      8.90 o 
  -5  -8   2       13.27       10.57      0.78 o 
  -4  -8   2       21.97       22.66      0.98 o 
  -3  -8   2       29.22       30.96      1.17 o 
  -2  -8   2      309.55      310.77      4.63 o 
  -1  -8   2        9.80        9.55      0.50 o 
   0  -8   2      713.22      696.78      9.71 o 
   1  -8   2      148.81      135.62      2.24 o 
   2  -8   2       70.58       73.74      1.27 o 
   3  -8   2      176.86      174.33      2.52 o 
   4  -8   2      169.03      139.37      2.52 o 
   5  -8   2       60.31       42.07      1.41 o 
   6  -8   2        3.34        3.13      0.44 o 
   7  -8   2        9.16        9.46      0.61 o 
   8  -8   2        2.72        0.95      0.44 o 
   9  -8   2        3.33        3.53      0.64 o 
  10  -8   2        1.07        0.19      0.55 o 
  -9  -7   2       57.86       64.48      3.04 o 
  -8  -7   2        2.10        1.44      0.79 o 
  -7  -7   2      107.70      109.48      3.08 o 
  -6  -7   2       21.37       18.14      0.98 o 
  -5  -7   2        0.11       -0.16      0.28 o 
  -4  -7   2       71.58       64.24      1.27 o 
  -3  -7   2        2.14        1.57      0.32 o 
  -2  -7   2      127.67      129.54      1.76 o 
  -1  -7   2       12.40       10.64      0.42 o 
   0  -7   2      188.20      182.73      2.52 o 
   1  -7   2       30.10       26.57      0.61 o 
   2  -7   2        1.61        1.90      0.24 o 
   3  -7   2        7.64        5.67      0.34 o 
   4  -7   2       36.70       42.67      0.90 o 
   5  -7   2       69.62       66.39      1.46 o 
   6  -7   2       31.28       25.05      0.99 o 
   7  -7   2        1.75        3.61      0.46 o 
   8  -7   2        0.93        1.80      0.45 o 
   9  -7   2       48.60       52.29      1.43 o 
  10  -7   2       25.01       28.35      1.79 o 
  11  -7   2       13.24       14.85      1.02 o 
 -10  -6   2       50.42       57.69      2.85 o 
  -9  -6   2       11.01       12.12      1.37 o 
  -8  -6   2       21.13       21.79      1.57 o 
  -7  -6   2       29.80       25.84      0.92 o 
  -6  -6   2      118.92      115.94      2.08 o 
  -5  -6   2      176.06      168.51      2.57 o 
  -4  -6   2        4.36        2.95      0.27 o 
  -3  -6   2       23.20       20.55      0.44 o 
  -2  -6   2        7.62        7.93      0.29 o 
  -1  -6   2        3.05        5.74      0.32 o 
   0  -6   2      131.53      110.74      1.79 o 
   1  -6   2      144.22      160.50      2.49 o 
   2  -6   2      808.51      856.81     12.13 o 
   3  -6   2       59.26       58.68      1.18 o 
   4  -6   2      276.27      262.13      3.91 o 
   5  -6   2        0.01        0.39      0.27 o 
   6  -6   2       32.66       34.00      1.08 o 
   7  -6   2      134.60      122.43      2.30 o 
   8  -6   2        0.30        0.30      0.40 o 
   9  -6   2        5.90        5.87      0.59 o 
  10  -6   2        0.18        0.22      0.54 o 
  11  -6   2       14.56       16.27      1.33 o 
 -10  -5   2        1.91        2.98      0.98 o 
  -9  -5   2       33.01       34.09      2.23 o 
  -8  -5   2       22.46       19.55      0.83 o 
  -7  -5   2      406.24      409.26      6.11 o 
  -6  -5   2      818.56      800.60     10.63 o 
  -5  -5   2      131.87      122.65      1.61 o 
  -4  -5   2        4.37        5.11      0.25 o 
  -3  -5   2       60.03       53.90      0.72 o 
  -2  -5   2     1362.62     1403.17     20.05 o 
  -1  -5   2       78.35       72.77      1.40 o 
   0  -5   2      248.25      267.39      6.65 o 
   1  -5   2      170.81      155.71      2.78 o 
   2  -5   2     1020.34     1088.27     16.62 o 
   3  -5   2     1211.97     1237.50     24.39 o 
   4  -5   2      520.11      512.69      7.04 o 
   5  -5   2       40.48       54.30      0.92 o 
   6  -5   2      771.99      731.11     10.06 o 
   7  -5   2       62.88       66.93      1.48 o 
   8  -5   2       30.62       34.03      1.06 o 
   9  -5   2        1.46        0.62      0.44 o 
  10  -5   2      159.90      179.54      3.77 o 
  11  -5   2        4.82        4.36      0.73 o 
 -11  -4   2       30.64       37.45      2.00 o 
 -10  -4   2       42.83       47.55      2.07 o 
  -9  -4   2       34.78       36.73      1.19 o 
  -8  -4   2        1.34        1.34      0.56 o 
  -7  -4   2        2.97        2.32      0.38 o 
  -6  -4   2        8.44        8.58      0.37 o 
  -5  -4   2       56.33       64.72      0.93 o 
  -4  -4   2       34.35       37.58      0.56 o 
  -3  -4   2     1999.41     2063.18     20.51 o 
  -2  -4   2     1000.45      955.53     17.39 o 
  -1  -4   2      282.30      271.07      5.40 o 
   0  -4   2      269.15      273.66      5.58 o 
   1  -4   2      433.96      428.40     12.87 o 
   2  -4   2        0.69        0.18      0.29 o 
   3  -4   2      244.90      222.11      3.65 o 
   4  -4   2        1.17        1.17      0.20 o 
   5  -4   2      458.62      433.28      5.30 o 
   6  -4   2       76.00       82.41      1.54 o 
   7  -4   2      239.24      235.13      3.87 o 
   8  -4   2        1.03        1.43      0.44 o 
   9  -4   2       29.78       31.21      1.09 o 
  10  -4   2       33.66       40.97      1.45 o 
  11  -4   2        2.87        1.92      0.72 o 
 -11  -3   2        1.69        2.13      0.99 o 
 -10  -3   2       18.52       18.60      1.23 o 
  -9  -3   2       61.69       60.40      1.42 o 
  -8  -3   2       13.82       13.65      0.55 o 
  -7  -3   2      219.12      218.50      2.74 o 
  -6  -3   2      193.41      197.37      2.44 o 
  -5  -3   2      141.19      134.74      1.57 o 
  -4  -3   2      189.49      169.14      1.85 o 
  -3  -3   2       84.41       82.08      1.26 o 
  -2  -3   2       30.89       25.15      0.74 o 
  -1  -3   2       55.70       54.94      3.88 o 
   0  -3   2        3.43        4.91      0.43 o 
   2  -3   2       73.89       81.07      2.04 o 
   3  -3   2        3.29        1.90      0.43 o 
   4  -3   2     1280.74     1261.33     14.80 o 
   5  -3   2      110.36      107.92      1.34 o 
   6  -3   2      122.47      115.65      1.63 o 
   7  -3   2        1.51        0.63      0.30 o 
   8  -3   2       31.28       28.95      0.96 o 
   9  -3   2        3.30        3.86      0.57 o 
  10  -3   2       14.35       11.47      0.86 o 
  11  -3   2       12.20       15.51      1.15 o 
 -11  -2   2        0.51       -0.59      0.47 o 
 -10  -2   2       16.55       16.49      0.87 o 
  -9  -2   2        4.54        3.96      0.62 o 
  -8  -2   2        0.04        0.04      0.26 o 
  -7  -2   2        8.79        8.86      0.39 o 
  -6  -2   2        7.63        8.27      0.33 o 
  -5  -2   2      369.68      392.56      4.11 o 
  -4  -2   2      667.56      648.59      6.58 o 
  -3  -2   2      124.34      136.67      2.87 o 
  -2  -2   2        6.76        7.99      0.70 o 
   0  -2   2     1054.80     1103.13     23.14 o 
   1  -2   2     1081.33     1257.31     39.82 o 
   2  -2   2      372.29      371.45      8.66 o 
   3  -2   2      123.26      121.87      2.04 o 
   4  -2   2       54.40       74.15      1.06 o 
   5  -2   2       39.28       55.70      0.82 o 
   6  -2   2        0.26       -0.14      0.24 o 
   7  -2   2       67.50       71.60      1.32 o 
   8  -2   2       37.44       39.46      1.62 o 
   9  -2   2        4.56        5.19      0.60 o 
  10  -2   2        0.87        0.68      0.57 o 
  11  -2   2       20.76       22.38      1.43 o 
 -12  -1   2        1.51        0.77      1.24 o 
 -11  -1   2       19.06       25.25      1.42 o 
 -10  -1   2       14.52       15.59      1.08 o 
  -9  -1   2      107.48       96.67      1.68 o 
  -8  -1   2      112.95      110.58      1.90 o 
  -7  -1   2       15.51       14.73      0.53 o 
  -6  -1   2      177.54      190.03      2.24 o 
  -5  -1   2       54.11       48.99      0.70 o 
  -4  -1   2      530.90      561.72      6.77 o 
  -3  -1   2     1118.81     1070.80     32.25 o 
  -2  -1   2      382.85      426.65      8.50 o 
  -1  -1   2     5575.33     5990.90    189.90 o 
   0  -1   2       84.60      103.65      3.57 o 
   1  -1   2     1007.70     1299.16     41.16 o 
   2  -1   2      477.42      489.57     13.19 o 
   3  -1   2      421.51      455.84      5.73 o 
   4  -1   2       23.27       24.69      0.54 o 
   5  -1   2      345.50      369.89      3.77 o 
   6  -1   2      466.68      519.35      5.91 o 
   7  -1   2      268.14      249.11      3.56 o 
   8  -1   2       16.73        8.41      0.48 o 
   9  -1   2       33.66       28.79      1.15 o 
  10  -1   2        3.50        4.14      0.68 o 
  11  -1   2       88.71      101.32      2.56 o 
 -12   0   2       27.16       30.73      1.16 o 
 -11   0   2       10.60       12.77      0.79 o 
 -10   0   2       44.18       39.92      1.12 o 
  -9   0   2       69.92       66.12      1.44 o 
  -8   0   2       47.58       50.77      0.96 o 
  -7   0   2        3.80        3.00      0.41 o 
  -6   0   2        9.72       11.46      0.37 o 
  -5   0   2      362.07      381.92      3.99 o 
  -4   0   2       11.55       11.48      0.29 o 
  -3   0   2      608.15      576.42     18.38 o 
  -2   0   2      407.11      468.42     21.13 o 
  -1   0   2     2364.30     3010.06     63.35 o 
   0   0   2      275.56      365.59      7.80 o 
   1   0   2     2108.08     2339.80     46.61 o 
   2   0   2      377.65      453.64      7.19 o 
   3   0   2      992.84     1120.42     12.55 o 
   4   0   2     4093.58     4162.16     39.95 o 
   5   0   2      153.93      185.54      2.04 o 
   6   0   2      798.89      801.08      8.41 o 
   7   0   2       22.18       35.92      0.85 o 
   8   0   2       88.98       87.10      1.74 o 
   9   0   2      192.46      192.50      3.89 o 
  10   0   2        6.92        6.09      0.73 o 
 -12   1   2        5.74        6.37      0.71 o 
 -11   1   2        3.53        4.03      0.60 o 
 -10   1   2       56.36       51.99      1.20 o 
  -9   1   2       34.56       32.31      0.88 o 
  -8   1   2      208.49      202.49      2.82 o 
  -7   1   2       28.56       27.95      0.63 o 
  -6   1   2       68.14       67.71      0.94 o 
  -5   1   2       23.97       15.75      0.36 o 
  -4   1   2      170.60      191.96      2.07 o 
  -3   1   2      221.47      224.16      5.54 o 
  -2   1   2     3194.33     3517.01    132.38 o 
  -1   1   2       31.73       49.13      1.75 o 
   0   1   2      162.69      172.81      6.49 o 
   1   1   2      209.68      186.55      5.19 o 
   2   1   2      636.33      750.85     10.38 o 
   3   1   2       74.88       65.67      0.82 o 
   4   1   2     1522.27     1630.45     15.79 o 
   5   1   2      246.36      243.78      2.72 o 
   6   1   2      232.13      223.63      2.78 o 
   7   1   2      226.78      213.01      3.70 o 
   8   1   2        0.08        0.48      0.40 o 
   9   1   2       27.39       27.84      1.17 o 
  10   1   2       19.47       18.71      1.05 o 
 -12   2   2       12.01       12.71      0.94 o 
 -11   2   2       19.24       19.08      0.93 o 
 -10   2   2      157.48      162.86      2.58 o 
  -9   2   2        0.06       -0.20      0.33 o 
  -8   2   2      394.45      387.17      5.77 o 
  -7   2   2      127.83      135.51      1.76 o 
  -6   2   2      122.17      124.42      1.52 o 
  -5   2   2       13.68       13.65      0.47 o 
  -4   2   2      570.12      603.70      6.15 o 
  -3   2   2      241.76      264.89      4.83 o 
  -2   2   2      179.73      174.80      2.58 o 
  -1   2   2     1936.14     2025.26     27.57 o 
   0   2   2      144.57      145.48      3.52 o 
   1   2   2       80.84       73.11      1.70 o 
   2   2   2       50.43       57.09      0.69 o 
   3   2   2      227.91      226.20      2.36 o 
   4   2   2       33.52       37.04      0.63 o 
   5   2   2      261.35      262.18      3.16 o 
   6   2   2       69.67       63.19      1.19 o 
   7   2   2       43.23       38.36      1.39 o 
   8   2   2       25.03       24.90      0.91 o 
   9   2   2        0.55        0.08      0.51 o 
  10   2   2       32.57       39.65      1.46 o 
 -12   3   2        5.28        3.93      0.73 o 
 -11   3   2       18.26       20.44      0.81 o 
 -10   3   2       32.01       29.78      0.90 o 
  -9   3   2        0.58       -0.31      0.35 o 
  -8   3   2      310.09      299.23      3.96 o 
  -7   3   2      156.18      134.17      1.76 o 
  -6   3   2       41.25       33.11      0.62 o 
  -5   3   2       82.93       95.03      1.21 o 
  -4   3   2      121.22      138.19      1.69 o 
  -3   3   2      376.29      408.77      4.07 o 
  -2   3   2       78.26       72.21      0.94 o 
  -1   3   2       26.63       21.77      0.42 o 
   0   3   2      329.10      329.68      3.74 o 
   1   3   2     1421.87     1567.80     14.27 o 
   2   3   2        8.59        6.51      0.24 o 
   3   3   2       90.16      110.15      1.24 o 
   4   3   2      426.53      393.38      4.06 o 
   5   3   2       10.84       10.21      0.52 o 
   6   3   2       64.31       61.11      1.07 o 
   7   3   2       89.49       85.41      1.73 o 
   8   3   2        1.52        0.66      0.43 o 
   9   3   2        0.57       -0.05      0.54 o 
  10   3   2       13.50       10.98      1.01 o 
 -12   4   2       16.08       18.95      1.14 o 
 -11   4   2       41.11       42.11      1.34 o 
 -10   4   2        0.30        0.38      0.40 o 
  -9   4   2      379.15      376.12      5.18 o 
  -8   4   2       82.15       74.56      1.57 o 
  -7   4   2      108.71      107.42      1.50 o 
  -6   4   2        7.28        9.05      0.36 o 
  -5   4   2      599.10      612.13      6.35 o 
  -4   4   2        1.19        0.27      0.22 o 
  -3   4   2      190.54      203.64      2.03 o 
  -2   4   2      193.13      164.26      1.92 o 
  -1   4   2      691.90      726.00      7.02 o 
   0   4   2     2289.92     2581.92     23.43 o 
   1   4   2      107.11       86.37      1.04 o 
   2   4   2        0.02        0.47      0.17 o 
   3   4   2      111.43       85.36      1.09 o 
   4   4   2     1419.92     1441.57     14.26 o 
   5   4   2      142.21      133.47      1.74 o 
   6   4   2      248.61      253.95      3.33 o 
   7   4   2       56.50       58.45      1.39 o 
   8   4   2       83.70       84.97      1.96 o 
   9   4   2        0.14       -0.23      0.60 o 
 -12   5   2        0.09       -0.44      0.65 o 
 -11   5   2       46.00       50.83      1.25 o 
 -10   5   2       66.98       69.53      1.44 o 
  -9   5   2        3.23        2.21      0.44 o 
  -8   5   2       69.60       65.63      1.75 o 
  -7   5   2       94.06       85.10      1.37 o 
  -6   5   2      124.66      112.11      1.45 o 
  -5   5   2      111.04       97.77      1.44 o 
  -4   5   2      216.59      207.31      2.22 o 
  -3   5   2       53.34       45.73      0.62 o 
  -2   5   2       52.00       57.54      0.76 o 
  -1   5   2       38.10       31.57      0.52 o 
   0   5   2       16.24       15.38      0.43 o 
   1   5   2        8.00        8.23      0.29 o 
   2   5   2      167.55      184.60      2.19 o 
   3   5   2       18.92       20.32      0.53 o 
   4   5   2       45.92       40.08      0.78 o 
   5   5   2      236.52      231.35      3.06 o 
   6   5   2      135.62      131.24      2.29 o 
   7   5   2        2.78        2.80      0.81 o 
   8   5   2      128.24      134.08      2.75 o 
   9   5   2        8.68        9.87      0.95 o 
 -11   6   2       52.26       59.93      1.60 o 
 -10   6   2      123.08      123.99      2.19 o 
  -9   6   2       85.59       87.92      1.73 o 
  -8   6   2      325.68      321.28      4.48 o 
  -7   6   2        3.30        1.83      0.38 o 
  -6   6   2      351.43      361.69      4.41 o 
  -5   6   2      347.73      344.50      3.70 o 
  -4   6   2        6.88        8.70      0.31 o 
  -3   6   2      123.23      110.21      1.27 o 
  -2   6   2        0.09        0.03      0.13 o 
  -1   6   2       61.52       63.76      0.82 o 
   0   6   2       25.70       30.93      0.57 o 
   1   6   2        2.47        5.21      0.33 o 
   2   6   2       85.37       85.05      1.23 o 
   3   6   2       38.96       40.13      0.83 o 
   4   6   2      120.74      116.48      1.75 o 
   5   6   2        1.40        2.43      0.44 o 
   6   6   2       39.16       37.84      1.05 o 
   7   6   2        5.71        6.59      0.87 o 
   8   6   2        1.07        1.00      0.54 o 
 -11   7   2      169.16      187.63      4.16 o 
 -10   7   2      102.14      106.33      2.14 o 
  -9   7   2       35.90       39.41      1.04 o 
  -8   7   2      194.78      190.67      3.07 o 
  -7   7   2        7.86        9.23      0.62 o 
  -6   7   2      572.08      525.10      9.08 o 
  -5   7   2      246.96      239.49      2.86 o 
  -4   7   2        0.36        0.27      0.21 o 
  -3   7   2       42.07       31.92      0.81 o 
  -2   7   2      128.85      126.31      1.46 o 
  -1   7   2       40.16       28.76      0.62 o 
   0   7   2      136.49      150.62      1.80 o 
   1   7   2        6.36        6.45      0.35 o 
   2   7   2       95.70      108.87      1.67 o 
   3   7   2        0.93        0.46      0.32 o 
   4   7   2       67.99       70.21      1.47 o 
   5   7   2        0.37        0.36      0.40 o 
   6   7   2       78.92       81.10      2.36 o 
   7   7   2       29.05       31.50      1.17 o 
 -11   8   2        5.57        9.66      0.72 o 
 -10   8   2        0.00        0.08      0.47 o 
  -9   8   2        2.86        2.54      0.45 o 
  -8   8   2       23.50       21.50      0.77 o 
  -7   8   2      334.53      300.41      4.22 o 
  -6   8   2        0.27       -0.17      0.34 o 
  -5   8   2      189.56      169.00      2.31 o 
  -4   8   2      115.19      102.37      1.53 o 
  -3   8   2       85.39       85.71      1.29 o 
  -2   8   2      664.14      624.94      6.82 o 
  -1   8   2       34.86       32.70      0.71 o 
   0   8   2        0.04        0.13      0.29 o 
   1   8   2       77.42       64.67      1.24 o 
   2   8   2        0.37        2.26      0.65 o 
   3   8   2        1.41        1.04      0.39 o 
   4   8   2        1.46        1.25      0.41 o 
   5   8   2       31.56       37.59      1.07 o 
   6   8   2       19.19       18.91      0.95 o 
   7   8   2        1.35        1.54      0.70 o 
 -10   9   2       33.06       36.27      1.35 o 
  -9   9   2        2.44        2.05      0.95 o 
  -8   9   2       10.72        8.49      0.62 o 
  -7   9   2       26.87       26.11      0.75 o 
  -6   9   2        0.41       -0.20      0.30 o 
  -5   9   2        0.36        0.55      0.34 o 
  -4   9   2       66.61       64.13      1.37 o 
  -3   9   2      341.20      326.24      4.06 o 
  -2   9   2       13.71       13.47      0.56 o 
  -1   9   2        2.88        1.15      0.37 o 
   0   9   2       58.77       52.73      1.20 o 
   1   9   2       10.52        6.96      0.99 o 
   2   9   2      102.95       99.61      1.87 o 
   3   9   2       62.80       61.34      1.36 o 
   4   9   2        1.19        0.58      0.43 o 
   5   9   2       19.90       19.54      0.96 o 
   6   9   2        4.32        4.87      0.81 o 
 -10  10   2        2.35        1.65      0.55 o 
  -9  10   2       21.15       22.43      0.85 o 
  -8  10   2        5.38        5.89      0.53 o 
  -7  10   2      151.44      155.04      2.78 o 
  -6  10   2       10.06        9.98      0.61 o 
  -5  10   2       60.90       63.23      1.69 o 
  -4  10   2        1.74        1.40      0.41 o 
  -3  10   2        2.43        2.30      0.41 o 
  -2  10   2        3.34        2.00      0.42 o 
  -1  10   2        0.07       -0.71      0.35 o 
   0  10   2        0.00        0.36      0.39 o 
   1  10   2      119.86      107.97      2.30 o 
   2  10   2        3.81        2.90      0.46 o 
   3  10   2       54.62       52.23      1.28 o 
   4  10   2       13.51       16.21      1.50 o 
   5  10   2       42.73       44.96      2.98 o 
  -9  11   2       14.12       18.71      1.16 o 
  -8  11   2       39.05       38.12      1.22 o 
  -7  11   2        0.20        0.91      0.48 o 
  -6  11   2       82.86      100.41      2.02 o 
  -5  11   2       11.18        8.16      0.57 o 
  -4  11   2       47.61       52.26      1.13 o 
  -3  11   2       14.55       11.60      0.73 o 
  -2  11   2       16.19       16.20      0.71 o 
  -1  11   2       14.05       20.69      1.09 o 
   0  11   2       79.91       85.55      1.71 o 
   1  11   2       41.39       37.28      1.06 o 
   2  11   2        1.34        0.54      0.52 o 
   3  11   2       46.13       50.07      1.50 o 
   4  11   2       35.04       38.38      1.59 o 
  -8  12   2        2.88        2.29      1.58 o 
  -7  12   2       12.76       10.51      0.96 o 
  -6  12   2       15.68       18.19      1.00 o 
  -5  12   2        4.54        6.51      0.57 o 
  -4  12   2        0.53        0.28      0.80 o 
  -3  12   2        4.24        4.15      0.62 o 
  -2  12   2       39.07       46.07      1.84 o 
  -1  12   2       96.18      103.44      2.31 o 
   0  12   2        2.68        5.09      0.65 o 
   1  12   2       18.96       22.00      1.04 o 
   2  12   2        0.82        2.97      0.64 o 
  -6  13   2        1.49        1.57      0.69 o 
  -5  13   2        2.08        2.82      0.77 o 
  -4  13   2       28.87       30.06      1.51 o 
  -3  13   2        3.19        3.81      0.61 o 
  -2  13   2        4.22        3.74      0.62 o 
  -1  13   2        6.57        5.20      0.69 o 
   0  13   2       32.77       32.27      1.59 o 
  -2 -14   3        0.00        1.00      0.75 o 
  -1 -14   3       29.67       33.69      1.68 o 
   0 -14   3        6.31        7.61      0.92 o 
   1 -14   3        7.19        6.51      0.81 o 
   2 -14   3       11.86       10.49      0.91 o 
   3 -14   3        0.17       -0.47      0.48 o 
   4 -14   3        6.79       10.89      1.16 o 
   5 -14   3        8.11        6.96      0.84 o 
  -4 -13   3        1.82        2.04      0.83 o 
  -3 -13   3       38.89       46.91      1.93 o 
  -2 -13   3      108.87      121.77      2.93 o 
  -1 -13   3        7.62       10.56      0.87 o 
   0 -13   3        8.84        7.79      0.72 o 
   1 -13   3       22.71       26.84      2.18 o 
   2 -13   3        0.36       -0.61      0.42 o 
   3 -13   3        2.03        1.49      0.57 o 
   4 -13   3        8.90       11.77      0.89 o 
   5 -13   3        0.02       -0.63      0.69 o 
   6 -13   3        0.12        0.31      0.57 o 
   7 -13   3      107.35      140.28      3.72 o 
  -5 -12   3        2.54        1.50      0.79 o 
  -4 -12   3       32.12       33.97      3.17 o 
  -3 -12   3       16.51       16.20      1.50 o 
  -2 -12   3       37.25       37.36      1.40 o 
  -1 -12   3        7.17        6.59      0.59 o 
   0 -12   3        5.06        5.71      0.65 o 
   1 -12   3       30.17       30.00      1.57 o 
   2 -12   3        0.10       -0.66      0.57 o 
   3 -12   3       67.45       71.49      2.18 o 
   4 -12   3        6.45        6.80      0.68 o 
   5 -12   3       48.13       47.45      1.51 o 
   6 -12   3        5.57        6.85      1.49 o 
   7 -12   3       23.51       25.13      2.42 o 
   8 -12   3       19.53       24.65      1.42 o 
  -6 -11   3        1.26        0.86      0.77 o 
  -5 -11   3       37.22       36.75      1.69 o 
  -4 -11   3       31.13       36.76      1.94 o 
  -3 -11   3      116.86      107.38      2.54 o 
  -2 -11   3       64.05       61.56      1.73 o 
  -1 -11   3       15.37       14.60      0.70 o 
   0 -11   3        1.95        1.99      0.41 o 
   1 -11   3        7.24        4.97      0.57 o 
   2 -11   3       24.21       26.42      1.05 o 
   3 -11   3        6.52        7.11      0.63 o 
   4 -11   3       31.31       30.33      1.13 o 
   5 -11   3       11.71       11.24      0.76 o 
   6 -11   3       42.15       42.82      1.41 o 
   7 -11   3       16.98       20.65      0.95 o 
   8 -11   3        5.16        3.46      0.62 o 
   9 -11   3        1.79        0.68      0.70 o 
  -7 -10   3       29.65       31.31      1.68 o 
  -6 -10   3        9.62       10.74      1.10 o 
  -5 -10   3       19.01       18.30      1.25 o 
  -4 -10   3        2.55        0.63      0.78 o 
  -3 -10   3       54.86       44.29      1.42 o 
  -2 -10   3       60.39       60.41      1.38 o 
  -1 -10   3      137.10      135.62      2.81 o 
   0 -10   3        0.93        0.64      0.39 o 
   1 -10   3        4.02        3.05      0.46 o 
   2 -10   3        1.73        1.97      0.44 o 
   3 -10   3       49.35       47.04      1.34 o 
   4 -10   3      249.89      214.78      4.04 o 
   5 -10   3       86.26       75.15      1.84 o 
   6 -10   3       18.32       14.49      0.74 o 
   7 -10   3        0.09       -0.39      0.43 o 
   8 -10   3        0.87        0.93      0.50 o 
   9 -10   3       60.66       70.09      2.92 o 
  -8  -9   3       18.11       20.42      2.19 o 
  -7  -9   3      258.11      276.74      6.42 o 
  -6  -9   3      179.68      172.78      3.66 o 
  -5  -9   3      171.47      151.19      3.23 o 
  -4  -9   3      974.52      910.81     15.15 o 
  -3  -9   3      120.90      115.14      2.49 o 
  -2  -9   3      672.80      644.86      9.25 o 
  -1  -9   3        0.01        0.02      0.29 o 
   0  -9   3      295.02      294.75      4.75 o 
   1  -9   3       91.00       87.68      1.92 o 
   2  -9   3        6.48        6.98      0.58 o 
   3  -9   3       47.21       35.14      0.95 o 
   4  -9   3        0.24        0.14      0.31 o 
   5  -9   3       30.65       18.22      0.76 o 
   6  -9   3       90.38       87.10      1.84 o 
   7  -9   3       19.72       21.86      0.90 o 
   8  -9   3      197.31      209.18      6.49 o 
   9  -9   3       31.89       35.88      1.26 o 
  10  -9   3       20.61       22.43      1.64 o 
  -9  -8   3      121.57      135.64      3.87 o 
  -8  -8   3       27.38       29.93      1.60 o 
  -7  -8   3       70.41       74.01      2.21 o 
  -6  -8   3      234.43      242.50      4.68 o 
  -5  -8   3       42.79       46.66      1.45 o 
  -4  -8   3      364.79      353.33      6.25 o 
  -3  -8   3       66.72       65.34      1.46 o 
  -2  -8   3        0.30       -0.09      0.29 o 
  -1  -8   3      131.75      124.52      2.05 o 
   0  -8   3        3.85        7.99      0.52 o 
   1  -8   3        6.08        6.11      0.41 o 
   2  -8   3       48.00       49.29      0.94 o 
   3  -8   3        3.33        2.44      0.31 o 
   4  -8   3      213.69      195.47      3.59 o 
   5  -8   3      216.26      201.05      3.35 o 
   6  -8   3        9.79       11.22      0.62 o 
   7  -8   3        0.16        0.00      0.38 o 
   8  -8   3        5.31        5.23      0.65 o 
   9  -8   3        0.08       -0.40      0.46 o 
  10  -8   3        0.72       -0.13      1.17 o 
  -9  -7   3       39.34       39.01      1.88 o 
  -8  -7   3       20.24       19.73      1.29 o 
  -7  -7   3       69.26       72.23      2.23 o 
  -6  -7   3       20.56       20.36      1.65 o 
  -5  -7   3      513.65      496.64      8.52 o 
  -4  -7   3      105.49      105.69      2.04 o 
  -3  -7   3       49.53       44.55      1.00 o 
  -2  -7   3        2.05        3.76      0.28 o 
  -1  -7   3       45.17       36.29      0.95 o 
   0  -7   3       23.37       23.98      0.61 o 
   1  -7   3      112.04      111.87      1.86 o 
   2  -7   3        0.74        2.20      0.32 o 
   3  -7   3      180.55      170.50      2.58 o 
   4  -7   3        1.87        2.81      0.37 o 
   5  -7   3       17.10       14.10      0.62 o 
   6  -7   3        1.67        1.19      0.37 o 
   7  -7   3      138.72      132.31      2.48 o 
   8  -7   3        5.03        4.00      0.53 o 
   9  -7   3        0.27       -0.32      0.56 o 
  10  -7   3       26.89       33.82      1.38 o 
 -10  -6   3        7.46        9.13      1.19 o 
  -9  -6   3       13.72       11.99      1.44 o 
  -8  -6   3        1.87        1.44      0.69 o 
  -7  -6   3       17.93       17.48      1.60 o 
  -6  -6   3      108.91      108.93      2.43 o 
  -5  -6   3      118.15      112.57      2.15 o 
  -4  -6   3      131.74      135.33      2.23 o 
  -3  -6   3       35.18       35.80      0.73 o 
  -2  -6   3      146.22      156.96      2.39 o 
  -1  -6   3        0.27       -0.52      0.60 o 
   0  -6   3      141.07      132.08      2.39 o 
   1  -6   3      219.54      220.79      4.37 o 
   2  -6   3      440.00      456.04      8.68 o 
   3  -6   3       15.20       16.85      0.63 o 
   4  -6   3       70.96       70.35      1.29 o 
   5  -6   3       14.70       12.33      0.56 o 
   6  -6   3      582.04      559.72      8.41 o 
   7  -6   3      137.20      132.60      2.46 o 
   8  -6   3       32.58       29.90      1.03 o 
   9  -6   3        0.02       -0.43      0.44 o 
  10  -6   3        8.57        8.19      0.82 o 
 -10  -5   3        0.15        1.29      0.91 o 
  -9  -5   3       27.35       31.00      2.99 o 
  -8  -5   3        0.92        0.38      0.55 o 
  -7  -5   3      343.00      328.38      5.96 o 
  -6  -5   3      104.51      100.36      2.23 o 
  -5  -5   3        7.06        4.73      0.31 o 
  -4  -5   3      101.94      109.88      1.65 o 
  -3  -5   3       53.08       54.58      1.35 o 
  -2  -5   3       12.32       16.32      0.75 o 
  -1  -5   3       87.64       76.06      1.71 o 
   0  -5   3       49.28       55.60      1.09 o 
   1  -5   3      433.44      487.12     11.54 o 
   2  -5   3        0.77        0.14      0.25 o 
   3  -5   3        1.63        0.11      0.32 o 
   4  -5   3       74.78       84.00      1.34 o 
   5  -5   3     1559.67     1495.65     20.00 o 
   6  -5   3      151.90      142.67      2.37 o 
   7  -5   3      165.59      166.34      2.93 o 
   8  -5   3       70.73       71.29      2.84 o 
   9  -5   3       39.16       36.44      1.80 o 
  10  -5   3       14.98       20.27      1.23 o 
 -11  -4   3        1.32        1.46      1.00 o 
 -10  -4   3       15.55       17.66      1.34 o 
  -9  -4   3       17.90       18.18      1.27 o 
  -8  -4   3      315.76      312.39      5.76 o 
  -7  -4   3      543.23      550.83      8.37 o 
  -6  -4   3       45.95       49.32      1.01 o 
  -5  -4   3      637.48      648.17      8.31 o 
  -4  -4   3      166.33      176.39      2.43 o 
  -3  -4   3       10.31       15.20      0.52 o 
  -2  -4   3        0.19        0.12      0.21 o 
  -1  -4   3     1238.19     1291.57     25.87 o 
   0  -4   3      402.84      381.38      6.63 o 
   1  -4   3      679.82      701.31     12.06 o 
   2  -4   3        6.07        8.15      0.36 o 
   3  -4   3        1.12        0.70      0.29 o 
   4  -4   3        3.74        1.68      0.28 o 
   5  -4   3      157.48      147.06      2.17 o 
   6  -4   3       10.98       12.75      0.57 o 
   7  -4   3       54.34       58.05      1.38 o 
   8  -4   3        1.68        1.24      0.43 o 
   9  -4   3      242.07      257.96      4.40 o 
  10  -4   3       22.67       24.24      1.18 o 
  11  -4   3        0.81        0.55      0.65 o 
 -11  -3   3       28.36       34.55      1.88 o 
 -10  -3   3       12.41       14.53      1.22 o 
  -9  -3   3       36.21       34.70      1.36 o 
  -8  -3   3        0.24        0.29      0.28 o 
  -7  -3   3       70.40       71.77      1.42 o 
  -6  -3   3        0.20       -0.23      0.26 o 
  -5  -3   3      282.31      295.88      4.26 o 
  -4  -3   3       80.63       88.62      1.51 o 
  -3  -3   3       54.10       57.37      1.15 o 
  -2  -3   3      644.00      630.33     13.49 o 
  -1  -3   3      817.83      865.40     24.93 o 
   0  -3   3      529.35      515.30     10.90 o 
   1  -3   3      187.31      211.48      4.06 o 
   2  -3   3       56.46       61.36      1.98 o 
   3  -3   3      760.97      725.89     12.01 o 
   4  -3   3       20.76       18.68      0.67 o 
   5  -3   3      229.86      221.68      3.07 o 
   6  -3   3       27.87       26.44      0.81 o 
   7  -3   3       19.75       21.92      1.61 o 
   8  -3   3       26.20       25.47      0.93 o 
   9  -3   3        3.39        0.87      0.51 o 
  10  -3   3       11.91       10.99      0.88 o 
 -11  -2   3        1.04        1.03      0.75 o 
 -10  -2   3        7.11        6.16      0.82 o 
  -9  -2   3       14.73       14.75      0.69 o 
  -8  -2   3       74.35       77.12      1.43 o 
  -7  -2   3       30.56       34.29      0.78 o 
  -6  -2   3       51.86       56.74      0.84 o 
  -5  -2   3      247.40      235.42      2.83 o 
  -4  -2   3        8.36       12.28      0.44 o 
  -3  -2   3       61.79       63.67      1.40 o 
  -2  -2   3      350.17      337.71     10.94 o 
   0  -2   3      833.88      519.80     16.73 o 
   1  -2   3      176.03      203.51      6.98 o 
   2  -2   3       27.92       28.11      0.78 o 
   3  -2   3        7.53        9.14      0.82 o 
   4  -2   3       49.08       38.27      0.88 o 
   5  -2   3        0.34       -0.50      0.25 o 
   6  -2   3        6.41        5.91      0.46 o 
   7  -2   3       52.44       45.74      1.19 o 
   8  -2   3        5.10        4.25      0.52 o 
   9  -2   3        3.69        2.29      0.56 o 
  10  -2   3       33.21       34.06      1.35 o 
 -12  -1   3        7.28        9.34      1.19 o 
 -11  -1   3        7.67        5.44      0.89 o 
 -10  -1   3        0.89        0.88      0.48 o 
  -9  -1   3       42.32       36.73      1.04 o 
  -8  -1   3        1.30        1.31      0.33 o 
  -7  -1   3        2.73        0.92      0.22 o 
  -6  -1   3       95.98       98.24      1.26 o 
  -5  -1   3        8.26        8.20      0.26 o 
  -4  -1   3        6.86        5.58      0.28 o 
  -3  -1   3      492.54      562.93     10.80 o 
  -2  -1   3     6934.72     7112.94    225.22 o 
  -1  -1   3    18451.16    18259.57    598.78 o 
   0  -1   3      306.37      389.73      8.35 o 
   1  -1   3        0.06       -0.45      0.36 o 
   2  -1   3       18.53       17.77      0.85 o 
   3  -1   3     1945.81     2168.32     30.33 o 
   4  -1   3       15.38       18.75      0.55 o 
   5  -1   3       69.31       71.03      1.28 o 
   6  -1   3      180.80      156.57      2.93 o 
   7  -1   3       38.41       42.60      1.16 o 
   8  -1   3      293.92      281.67      4.23 o 
   9  -1   3       20.55       19.19      1.02 o 
  10  -1   3        3.61        4.66      0.73 o 
 -12   0   3        1.31        1.37      0.88 o 
 -11   0   3        1.18        0.00      0.47 o 
 -10   0   3       90.06       85.57      2.04 o 
  -9   0   3        1.99        2.28      0.42 o 
  -8   0   3        3.45        3.48      0.32 o 
  -7   0   3       36.01       28.94      0.63 o 
  -6   0   3        6.72        6.36      0.26 o 
  -5   0   3       22.95       26.63      0.50 o 
  -4   0   3      572.54      601.44      8.20 o 
  -3   0   3      157.20      177.20      7.25 o 
  -2   0   3     6754.91     7925.64    251.20 o 
  -1   0   3      116.29      145.42      3.30 o 
   0   0   3      610.16      781.39     16.48 o 
   1   0   3      221.37      215.36      3.23 o 
   2   0   3     1003.71     1069.37     15.28 o 
   3   0   3        2.93        4.50      0.29 o 
   4   0   3      232.71      243.85      2.90 o 
   5   0   3       70.87       84.50      1.26 o 
   6   0   3     1219.45     1182.50     15.45 o 
   7   0   3      253.17      233.65      3.55 o 
   8   0   3      407.96      400.54      6.38 o 
   9   0   3      139.79      134.50      3.01 o 
  10   0   3       59.92       65.86      1.96 o 
 -12   1   3        5.67        5.71      1.40 o 
 -11   1   3        0.57        1.16      0.49 o 
 -10   1   3       14.28       14.65      0.77 o 
  -9   1   3        0.48        0.25      0.43 o 
  -8   1   3      312.19      320.51      3.87 o 
  -7   1   3      158.53      152.36      1.99 o 
  -6   1   3     1355.54     1346.17     13.08 o 
  -5   1   3      725.80      723.72      7.91 o 
  -4   1   3       29.37       32.35      0.57 o 
  -3   1   3      217.61      217.09      6.78 o 
  -2   1   3     1502.45     1760.25     81.48 o 
  -1   1   3      252.79      346.59     11.93 o 
   0   1   3     1476.52     1623.08     24.78 o 
   1   1   3       94.16      100.11      1.66 o 
   2   1   3       94.10       79.19      1.64 o 
   3   1   3      154.58      133.61      1.57 o 
   4   1   3      184.48      197.31      2.27 o 
   5   1   3      182.04      172.17      2.28 o 
   6   1   3      256.19      276.91      3.88 o 
   7   1   3       17.59       21.52      0.88 o 
   8   1   3       44.35       40.14      1.37 o 
   9   1   3        2.29        1.49      0.58 o 
  10   1   3       10.94        8.27      1.18 o 
 -12   2   3       78.24       92.22      2.06 o 
 -11   2   3        0.02        0.05      0.48 o 
 -10   2   3       42.17       45.26      1.28 o 
  -9   2   3        1.67        0.77      0.38 o 
  -8   2   3        4.04        2.30      0.34 o 
  -7   2   3        4.61        4.39      0.32 o 
  -6   2   3      300.85      301.92      3.40 o 
  -5   2   3        2.94        6.41      0.27 o 
  -4   2   3      417.85      448.43      4.45 o 
  -3   2   3        0.42        0.27      0.16 o 
  -2   2   3      124.26      133.62      2.54 o 
  -1   2   3        0.14        0.15      0.15 o 
   0   2   3      345.67      354.34      5.31 o 
   1   2   3     1763.88     1904.02     33.80 o 
   2   2   3      117.43      121.80      1.37 o 
   3   2   3       69.04       61.34      0.84 o 
   4   2   3        3.49        3.24      0.26 o 
   5   2   3      325.26      304.83      3.97 o 
   6   2   3       65.17       60.31      1.22 o 
   7   2   3       69.15       62.88      1.54 o 
   8   2   3        2.97        2.25      0.59 o 
   9   2   3        0.91        0.89      0.60 o 
 -12   3   3        0.25        0.14      0.54 o 
 -11   3   3       25.94       28.72      1.07 o 
 -10   3   3       41.74       47.23      2.50 o 
  -9   3   3      108.20      107.39      2.65 o 
  -8   3   3     1486.63     1452.62     16.08 o 
  -7   3   3       14.54       15.89      0.69 o 
  -6   3   3       76.48       72.91      1.06 o 
  -5   3   3      249.69      227.48      2.66 o 
  -4   3   3      764.30      829.21      8.29 o 
  -3   3   3       31.13       31.58      0.59 o 
  -2   3   3       77.54       85.52      1.35 o 
  -1   3   3       43.50       55.32      1.25 o 
   0   3   3       12.30        8.89      0.32 o 
   1   3   3      261.19      275.05      2.74 o 
   2   3   3       58.87       62.20      0.79 o 
   3   3   3       80.24       71.25      0.94 o 
   4   3   3      681.53      646.89      6.82 o 
   5   3   3       46.92       40.73      0.89 o 
   6   3   3       46.47       44.70      0.98 o 
   7   3   3      127.03      125.35      2.74 o 
   8   3   3       77.08       87.44      2.21 o 
   9   3   3        7.82        9.68      0.87 o 
 -12   4   3       24.74       31.48      1.19 o 
 -11   4   3        3.18        3.74      0.70 o 
 -10   4   3        1.94        1.71      0.41 o 
  -9   4   3      120.44      125.05      2.07 o 
  -8   4   3       20.20       19.00      0.66 o 
  -7   4   3       77.11       72.35      1.19 o 
  -6   4   3       32.11       23.75      0.58 o 
  -5   4   3      648.28      675.87      7.27 o 
  -4   4   3      523.91      586.22      5.52 o 
  -3   4   3      226.06      226.33      2.13 o 
  -2   4   3      220.21      226.44      2.26 o 
  -1   4   3        1.73        4.76      0.23 o 
   0   4   3      566.49      602.62      5.66 o 
   1   4   3        0.31        0.12      0.19 o 
   2   4   3      162.45      165.08      1.81 o 
   3   4   3        0.56        1.16      0.36 o 
   4   4   3       52.19       48.56      0.96 o 
   5   4   3        2.27        1.18      0.33 o 
   6   4   3       81.30       83.67      1.57 o 
   7   4   3       11.69       13.96      1.04 o 
   8   4   3       16.51       12.06      0.98 o 
   9   4   3        1.54        0.27      0.70 o 
 -12   5   3       15.65       18.27      0.96 o 
 -11   5   3        0.03       -1.09      0.55 o 
 -10   5   3        9.54        9.70      0.59 o 
  -9   5   3        0.04       -0.59      0.43 o 
  -8   5   3       10.61       10.43      0.54 o 
  -7   5   3        9.41        7.59      0.49 o 
  -6   5   3      202.90      181.46      2.25 o 
  -5   5   3      162.17      164.16      1.88 o 
  -4   5   3      207.47      191.60      2.08 o 
  -3   5   3      129.73      132.60      1.38 o 
  -2   5   3       10.66       11.77      0.34 o 
  -1   5   3      246.72      253.11      2.54 o 
   0   5   3      194.18      198.64      2.15 o 
   1   5   3      203.38      202.82      2.18 o 
   2   5   3      362.86      366.72      4.24 o 
   3   5   3       67.03       64.56      1.02 o 
   4   5   3       46.46       45.10      0.88 o 
   5   5   3       34.90       34.90      1.56 o 
   6   5   3       20.23       18.76      0.76 o 
   7   5   3       39.95       38.34      2.74 o 
   8   5   3       37.78       35.24      1.55 o 
 -12   6   3        0.56        0.25      0.70 o 
 -11   6   3       80.79       92.40      2.06 o 
 -10   6   3       32.11       38.46      1.24 o 
  -9   6   3      378.64      392.56      5.50 o 
  -8   6   3      634.20      602.66      7.96 o 
  -7   6   3      132.32      128.81      1.99 o 
  -6   6   3      497.53      462.93      5.02 o 
  -5   6   3       23.82       19.76      0.54 o 
  -4   6   3      539.95      507.45      5.25 o 
  -3   6   3      154.96      154.20      1.70 o 
  -2   6   3      348.29      335.30      3.44 o 
  -1   6   3      671.05      675.97      7.21 o 
   0   6   3        1.22        0.52      0.22 o 
   1   6   3       23.11       23.12      0.61 o 
   2   6   3      111.62       97.00      1.54 o 
   3   6   3        0.99        0.19      0.29 o 
   4   6   3       74.38       76.22      1.33 o 
   5   6   3        9.02        9.52      0.63 o 
   6   6   3        2.84        2.30      0.52 o 
   7   6   3        2.61        3.43      0.76 o 
   8   6   3        9.09        9.25      1.58 o 
 -11   7   3        2.50        1.90      0.71 o 
 -10   7   3        5.84        5.57      0.54 o 
  -9   7   3       62.82       63.17      1.35 o 
  -8   7   3       73.86       72.28      1.44 o 
  -7   7   3       63.57       63.78      1.17 o 
  -6   7   3      123.90      128.97      1.80 o 
  -5   7   3       67.41       62.50      1.20 o 
  -4   7   3      394.87      392.57      4.05 o 
  -3   7   3     1338.43     1298.67     12.92 o 
  -2   7   3       13.77       15.84      0.52 o 
  -1   7   3        0.57        0.92      0.26 o 
   0   7   3        1.30        2.81      0.30 o 
   1   7   3       89.51       76.43      1.17 o 
   2   7   3        0.07        0.62      0.32 o 
   3   7   3       10.22        8.13      0.50 o 
   4   7   3       80.87       84.33      1.92 o 
   5   7   3        8.04        8.11      0.69 o 
   6   7   3      204.58      216.77      4.02 o 
   7   7   3        0.15       -0.44      0.93 o 
 -11   8   3       30.07       38.80      1.65 o 
 -10   8   3        9.46        8.62      0.71 o 
  -9   8   3       33.24       29.83      0.83 o 
  -8   8   3       14.96       15.09      0.66 o 
  -7   8   3      224.40      194.14      2.94 o 
  -6   8   3        3.36        3.89      0.43 o 
  -5   8   3       12.90       13.82      0.69 o 
  -4   8   3       72.39       67.51      1.07 o 
  -3   8   3      245.74      234.65      3.16 o 
  -2   8   3        0.10        0.26      0.29 o 
  -1   8   3       62.17       52.16      0.97 o 
   0   8   3      106.88       89.91      1.59 o 
   1   8   3       58.67       46.36      1.15 o 
   2   8   3        2.03        1.72      0.41 o 
   3   8   3        6.49        9.03      0.57 o 
   4   8   3       57.12       59.15      1.57 o 
   5   8   3      197.43      225.77      4.19 o 
   6   8   3        0.80        0.64      0.67 o 
 -10   9   3       40.98       46.75      1.60 o 
  -9   9   3        1.01        1.33      0.46 o 
  -8   9   3       18.49       21.88      0.80 o 
  -7   9   3        1.65        0.20      0.45 o 
  -6   9   3        0.21        0.07      0.36 o 
  -5   9   3        9.77        7.61      0.45 o 
  -4   9   3       60.22       54.62      1.18 o 
  -3   9   3       21.45       22.97      0.75 o 
  -2   9   3        0.21       -0.18      0.32 o 
  -1   9   3       61.50       58.27      1.30 o 
   0   9   3        3.27        2.64      0.44 o 
   1   9   3       20.85       24.09      0.90 o 
   2   9   3        3.97        3.69      0.47 o 
   3   9   3        2.62        1.86      0.58 o 
   4   9   3        2.37        1.01      0.57 o 
   5   9   3        5.45        7.41      1.39 o 
 -10  10   3        9.16       10.28      0.92 o 
  -9  10   3       18.96       20.45      1.00 o 
  -8  10   3       29.73       24.62      0.91 o 
  -7  10   3        5.04        4.24      0.60 o 
  -6  10   3       73.91       74.90      1.33 o 
  -5  10   3        4.76        5.52      0.44 o 
  -4  10   3       21.33       21.85      0.77 o 
  -3  10   3       21.36       20.46      0.80 o 
  -2  10   3        0.26        0.05      0.38 o 
  -1  10   3       15.08       14.92      0.69 o 
   0  10   3        1.90        1.12      0.78 o 
   1  10   3        0.00       -0.21      0.55 o 
   2  10   3       12.73       11.38      0.78 o 
   3  10   3       69.83       72.82      1.83 o 
   4  10   3        9.83       13.01      0.85 o 
  -9  11   3       22.31       27.54      1.37 o 
  -8  11   3        5.12        3.98      0.61 o 
  -7  11   3       88.15       99.23      1.81 o 
  -6  11   3        9.22       10.63      0.69 o 
  -5  11   3       39.95       46.64      1.58 o 
  -4  11   3       87.32       99.59      2.04 o 
  -3  11   3       27.26       23.40      0.95 o 
  -2  11   3       33.36       35.03      1.06 o 
  -1  11   3       95.25      103.82      1.99 o 
   0  11   3       23.86       21.95      0.87 o 
   1  11   3        1.76        1.55      0.54 o 
   2  11   3       13.46       18.17      0.94 o 
   3  11   3        0.00        0.38      0.67 o 
  -7  12   3       67.02       85.56      1.78 o 
  -6  12   3       79.36       99.80      2.28 o 
  -5  12   3        8.12        9.80      1.07 o 
  -4  12   3       15.22       14.59      0.94 o 
  -3  12   3        0.26       -1.00      0.51 o 
  -2  12   3      210.21      239.71      3.84 o 
  -1  12   3       35.26       38.02      1.59 o 
   0  12   3        2.43        3.15      1.32 o 
   1  12   3       64.27       80.44      2.43 o 
  -5  13   3        0.78        0.57      0.66 o 
  -4  13   3        0.47       -0.35      0.65 o 
  -3  13   3       14.72       16.21      1.11 o 
  -2  13   3        2.99        1.73      0.73 o 
   1 -15   4       18.45       17.08      1.14 o 
   2 -15   4       13.27        9.99      1.58 o 
  -2 -14   4       64.23       76.29      2.23 o 
  -1 -14   4      130.72      158.20      3.88 o 
   0 -14   4        1.98        1.18      0.54 o 
   1 -14   4       35.50       39.17      1.51 o 
   2 -14   4        9.64       10.43      0.78 o 
   3 -14   4       91.63      102.49      2.59 o 
   4 -14   4       21.81       25.11      1.27 o 
   5 -14   4       39.25       45.84      1.85 o 
  -4 -13   4       25.61       27.57      2.28 o 
  -3 -13   4       56.08       58.33      3.36 o 
  -2 -13   4       31.58       34.58      1.42 o 
  -1 -13   4       25.97       30.99      1.10 o 
   0 -13   4        4.54        4.88      1.14 o 
   1 -13   4        1.76        1.84      0.50 o 
   2 -13   4        1.42        2.29      1.11 o 
   3 -13   4       48.80       57.33      1.74 o 
   4 -13   4       32.10       32.16      1.29 o 
   5 -13   4       30.26       29.00      1.27 o 
   6 -13   4        0.00       -0.18      0.58 o 
   7 -13   4       12.20       15.47      1.21 o 
  -6 -12   4        3.58        3.45      0.91 o 
  -5 -12   4       10.16        9.54      0.91 o 
  -4 -12   4       41.10       38.83      1.48 o 
  -3 -12   4        2.27        2.25      0.58 o 
  -2 -12   4       42.80       42.41      1.62 o 
  -1 -12   4        5.89        4.25      0.60 o 
   0 -12   4       21.74       22.24      1.09 o 
   1 -12   4        3.01        2.21      0.93 o 
   2 -12   4       29.55       30.33      1.52 o 
   3 -12   4        0.25        0.18      0.95 o 
   4 -12   4       91.04       94.75      2.91 o 
   5 -12   4        0.07        0.57      0.49 o 
   6 -12   4       12.10       12.63      0.88 o 
   7 -12   4       32.40       34.42      1.80 o 
   8 -12   4        0.45       -0.82      0.59 o 
  -7 -11   4       11.00        9.45      1.15 o 
  -6 -11   4        3.46        3.89      0.96 o 
  -5 -11   4        1.66        0.80      0.75 o 
  -4 -11   4        3.60        2.95      0.60 o 
  -3 -11   4        6.88        7.66      0.69 o 
  -2 -11   4       28.75       30.94      0.99 o 
  -1 -11   4      175.34      171.84      2.94 o 
   0 -11   4      310.08      301.15      6.88 o 
   1 -11   4        1.32        0.08      0.59 o 
   2 -11   4        0.39       -0.36      0.52 o 
   3 -11   4        0.66       -0.08      0.57 o 
   4 -11   4       16.30       14.02      1.04 o 
   5 -11   4       10.98        7.59      0.87 o 
   6 -11   4       11.70       13.78      0.86 o 
   7 -11   4       27.05       26.98      1.11 o 
   8 -11   4        1.59        1.15      0.62 o 
  -8 -10   4       25.86       29.48      1.72 o 
  -7 -10   4        4.58        3.87      0.92 o 
  -6 -10   4        5.40        5.24      0.76 o 
  -5 -10   4        0.31        0.05      0.50 o 
  -4 -10   4        2.59        0.59      0.51 o 
  -3 -10   4      110.42      100.50      2.29 o 
  -2 -10   4       41.38       39.52      1.24 o 
  -1 -10   4       58.23       56.49      1.92 o 
   0 -10   4      420.84      426.06      9.22 o 
   1 -10   4      185.85      171.21      4.17 o 
   2 -10   4        0.00       -0.95      0.48 o 
   3 -10   4       34.05       34.47      1.44 o 
   4 -10   4       99.78       84.50      2.51 o 
   5 -10   4        2.06        0.96      0.59 o 
   6 -10   4       59.00       65.63      1.57 o 
   7 -10   4       41.52       37.82      1.22 o 
   8 -10   4        0.04        0.07      0.50 o 
   9 -10   4       11.20       18.90      1.01 o 
  -8  -9   4       14.84       18.00      1.36 o 
  -7  -9   4       71.35       71.77      3.70 o 
  -6  -9   4        0.03       -0.92      0.48 o 
  -5  -9   4      243.82      239.81      4.59 o 
  -4  -9   4       83.87       84.38      2.02 o 
  -3  -9   4        8.98        8.55      0.88 o 
  -2  -9   4      789.07      766.39     12.81 o 
  -1  -9   4        0.98        1.47      0.55 o 
   0  -9   4     1750.72     1711.08     34.37 o 
   1  -9   4       20.26       16.01      2.86 o 
   2  -9   4      163.60      152.09      3.67 o 
   3  -9   4       70.91       61.11      1.60 o 
   4  -9   4       83.20       76.91      1.92 o 
   5  -9   4        0.46       -0.74      0.42 o 
   6  -9   4        8.54        9.46      0.62 o 
   7  -9   4       20.89       22.63      0.94 o 
   8  -9   4        5.67        7.96      0.78 o 
   9  -9   4        0.07       -0.63      0.49 o 
  -9  -8   4        9.33        8.64      1.10 o 
  -8  -8   4        0.04        0.68      0.64 o 
  -7  -8   4       76.90       76.99      2.09 o 
  -6  -8   4       12.37       13.82      1.60 o 
  -5  -8   4      126.53      120.19      2.60 o 
  -4  -8   4      538.46      538.08      9.10 o 
  -3  -8   4      263.66      267.24      4.75 o 
  -2  -8   4     1925.76     1892.98     33.17 o 
  -1  -8   4       12.97       13.87      0.71 o 
   0  -8   4      184.57      175.64      3.11 o 
   1  -8   4       14.12       11.03      0.53 o 
   2  -8   4       97.78       99.01      1.89 o 
   3  -8   4       17.87       22.20      0.92 o 
   4  -8   4        2.33        2.92      0.70 o 
   5  -8   4       19.34       21.64      0.97 o 
   6  -8   4       31.84       29.54      1.18 o 
   7  -8   4       48.77       49.46      1.32 o 
   8  -8   4       42.30       41.75      1.28 o 
   9  -8   4        0.01        0.14      0.50 o 
  10  -8   4        9.72       11.77      0.95 o 
 -10  -7   4       22.03       26.09      1.67 o 
  -9  -7   4        5.16        6.58      2.38 o 
  -8  -7   4        0.42        0.37      0.57 o 
  -7  -7   4      160.14      162.32      3.42 o 
  -6  -7   4      120.40      118.14      2.59 o 
  -5  -7   4        8.12        7.90      0.61 o 
  -4  -7   4      114.15      121.13      2.73 o 
  -3  -7   4       90.85       83.12      1.72 o 
  -2  -7   4       45.95       36.81      0.95 o 
  -1  -7   4      149.00      127.60      2.85 o 
   0  -7   4        0.27        2.25      0.29 o 
   1  -7   4      103.15      102.01      2.37 o 
   2  -7   4       21.73       18.85      0.92 o 
   3  -7   4      128.29      127.06      2.66 o 
   4  -7   4        1.56        2.95      0.44 o 
   5  -7   4      194.43      182.75      3.68 o 
   6  -7   4       12.65       12.02      0.61 o 
   7  -7   4       35.44       34.39      1.07 o 
   8  -7   4       13.97       15.60      0.80 o 
   9  -7   4       70.03       76.30      2.72 o 
  10  -7   4        3.28        4.58      0.75 o 
 -10  -6   4       11.34       12.92      1.29 o 
  -9  -6   4        2.85        2.53      0.80 o 
  -8  -6   4       25.59       24.52      1.42 o 
  -7  -6   4      351.16      353.91      6.39 o 
  -6  -6   4       15.48       17.95      1.57 o 
  -5  -6   4        0.60        0.83      0.35 o 
  -4  -6   4        0.76        1.52      0.28 o 
  -3  -6   4     1227.40     1220.72     16.67 o 
  -2  -6   4        2.34        4.48      0.42 o 
  -1  -6   4       57.45       59.26      1.21 o 
   0  -6   4      133.45      136.77      2.35 o 
   1  -6   4      121.49      156.12      2.67 o 
   2  -6   4      419.73      431.66      6.40 o 
   3  -6   4        0.24        0.74      0.25 o 
   4  -6   4        4.59        4.42      0.67 o 
   5  -6   4       33.73       32.93      1.14 o 
   6  -6   4       97.78       96.29      1.88 o 
   7  -6   4       20.95       19.69      0.83 o 
   8  -6   4        3.65        5.11      0.56 o 
   9  -6   4       74.69       78.29      1.87 o 
  10  -6   4        0.30       -0.77      0.58 o 
 -11  -5   4       22.26       22.32      3.68 o 
 -10  -5   4      118.29      129.59      8.16 o 
  -9  -5   4        0.76        0.47      0.57 o 
  -8  -5   4      112.22      111.77      2.59 o 
  -7  -5   4      129.10      133.98      2.84 o 
  -6  -5   4       57.33       52.10      1.27 o 
  -5  -5   4        7.76        8.78      0.44 o 
  -4  -5   4       75.78       82.48      1.44 o 
  -3  -5   4      203.30      206.32      4.25 o 
  -2  -5   4       79.53       75.43      1.68 o 
  -1  -5   4      341.37      391.16      8.09 o 
   0  -5   4      396.22      416.21      7.24 o 
   1  -5   4     1074.31     1177.49     20.07 o 
   2  -5   4      115.33      120.07      1.94 o 
   3  -5   4        6.40       10.70      0.48 o 
   4  -5   4       28.40       24.71      0.72 o 
   5  -5   4      507.24      486.23      8.68 o 
   6  -5   4      293.37      290.06      4.62 o 
   7  -5   4       22.65       25.12      1.48 o 
   8  -5   4       10.49        8.13      0.63 o 
   9  -5   4       37.74       37.79      1.24 o 
  10  -5   4        0.51       -0.47      0.58 o 
 -11  -4   4       23.54       26.24      1.68 o 
 -10  -4   4        0.43       -0.85      0.69 o 
  -9  -4   4        7.15        7.63      1.07 o 
  -8  -4   4        1.98        3.25      0.94 o 
  -7  -4   4       16.52       16.52      0.75 o 
  -6  -4   4       66.24       68.17      1.24 o 
  -5  -4   4      273.59      283.59      3.79 o 
  -4  -4   4       63.71       61.77      1.12 o 
  -3  -4   4     2483.09     2612.97     42.36 o 
  -2  -4   4      465.00      501.89     10.82 o 
  -1  -4   4     1268.61     1454.15     41.76 o 
   0  -4   4      547.15      582.01      9.97 o 
   1  -4   4      134.75      141.07      3.11 o 
   2  -4   4      132.93      139.93      2.73 o 
   3  -4   4       29.71       29.10      0.75 o 
   4  -4   4      240.09      229.77      3.56 o 
   5  -4   4      351.58      330.73      4.45 o 
   6  -4   4        2.07        1.00      0.36 o 
   7  -4   4       15.25       14.79      0.72 o 
   8  -4   4        3.85        4.64      0.55 o 
   9  -4   4        0.23       -0.10      0.47 o 
  10  -4   4        2.00        0.62      1.06 o 
 -11  -3   4        4.37        5.70      1.12 o 
 -10  -3   4        7.17        6.39      1.00 o 
  -9  -3   4        0.07        0.16      0.46 o 
  -8  -3   4        1.46        1.29      0.43 o 
  -7  -3   4       23.27       20.86      0.82 o 
  -6  -3   4        0.31        0.45      0.29 o 
  -5  -3   4      668.72      682.00      8.66 o 
  -4  -3   4       63.49       57.14      1.39 o 
  -3  -3   4     1291.35     1468.06     26.77 o 
  -2  -3   4       10.28       18.08      0.64 o 
   0  -3   4       66.63       64.97      1.98 o 
   1  -3   4       44.09       43.80      1.57 o 
   2  -3   4      590.85      551.50     12.10 o 
   3  -3   4        8.91        7.33      0.56 o 
   4  -3   4       75.24       68.30      1.32 o 
   5  -3   4        3.67        4.24      0.46 o 
   6  -3   4        0.80        0.31      0.34 o 
   7  -3   4        0.14       -0.76      0.42 o 
   8  -3   4        3.42        3.02      0.50 o 
   9  -3   4        0.55        0.19      0.48 o 
  10  -3   4        1.96        0.87      0.64 o 
 -12  -2   4        2.33        0.72      1.03 o 
 -11  -2   4        8.44        9.79      1.20 o 
 -10  -2   4       50.08       44.39      2.15 o 
  -9  -2   4       19.62       14.21      0.87 o 
  -8  -2   4        4.60        5.08      0.53 o 
  -7  -2   4       25.98       27.02      0.68 o 
  -6  -2   4      185.06      197.47      2.79 o 
  -5  -2   4      258.71      287.78      4.30 o 
  -4  -2   4       16.04       17.01      0.65 o 
  -3  -2   4       19.46       13.58      0.61 o 
  -2  -2   4       40.66       53.78      3.21 o 
   0  -2   4      375.70      371.84     12.27 o 
   1  -2   4      124.68      122.64      8.15 o 
   2  -2   4       10.90       11.50      0.72 o 
   3  -2   4       60.16       59.17      1.34 o 
   4  -2   4       36.14       23.93      0.72 o 
   5  -2   4       78.14       88.33      1.48 o 
   6  -2   4      146.15      138.86      2.96 o 
   7  -2   4       43.53       30.83      1.00 o 
   8  -2   4       13.04       10.66      1.52 o 
   9  -2   4        5.31        7.63      0.65 o 
  10  -2   4        6.46        5.84      0.80 o 
 -12  -1   4        2.17        1.16      0.86 o 
 -11  -1   4       81.56       79.73      2.35 o 
 -10  -1   4       34.00       32.69      1.40 o 
  -9  -1   4        0.27       -0.05      0.44 o 
  -8  -1   4       32.36       32.91      1.06 o 
  -7  -1   4       23.47       26.14      0.87 o 
  -6  -1   4      448.49      458.46      5.98 o 
  -5  -1   4        6.18       11.89      0.78 o 
  -4  -1   4      129.92      123.25      3.98 o 
  -3  -1   4        0.23        0.69      0.32 o 
  -2  -1   4     3326.13     4159.89    191.63 o 
   0  -1   4       29.89       24.36      0.61 o 
   1  -1   4     1479.56     1608.11     77.04 o 
   2  -1   4       12.03       13.72      0.73 o 
   3  -1   4      177.05      201.41      3.66 o 
   4  -1   4       10.30        7.75      0.39 o 
   5  -1   4       20.41       29.66      0.79 o 
   6  -1   4       91.10       69.72      1.40 o 
   7  -1   4       10.37       11.43      0.62 o 
   8  -1   4       46.36       46.73      1.22 o 
   9  -1   4       58.06       57.77      2.33 o 
  10  -1   4      353.35      382.03      7.22 o 
 -12   0   4        5.73        5.09      0.97 o 
 -11   0   4        3.12        4.63      0.88 o 
 -10   0   4       15.50       17.25      1.10 o 
  -9   0   4       25.06       23.90      1.31 o 
  -8   0   4       25.68       22.29      0.91 o 
  -7   0   4      214.77      228.76      3.28 o 
  -6   0   4       78.89       78.08      1.31 o 
  -5   0   4      124.53      117.36      2.15 o 
  -4   0   4       75.65       78.81      2.75 o 
  -3   0   4     2155.85     2450.62     52.40 o 
  -2   0   4      641.47      827.16     17.80 o 
  -1   0   4      107.53      155.92     11.62 o 
   0   0   4      330.66      428.57     12.45 o 
   1   0   4      374.53      371.49      5.39 o 
   2   0   4      898.43      925.63     13.31 o 
   3   0   4       93.71      110.41      1.71 o 
   4   0   4       52.07       55.80      0.98 o 
   5   0   4       54.41       52.87      1.52 o 
   6   0   4       63.10       61.22      1.43 o 
   7   0   4       37.98       32.52      1.14 o 
   8   0   4      145.78      133.08      2.64 o 
   9   0   4       82.33       88.24      2.29 o 
  10   0   4       11.90        8.55      0.91 o 
 -12   1   4        0.13       -1.20      0.81 o 
 -11   1   4        4.43        1.67      0.78 o 
 -10   1   4        0.62       -0.11      0.62 o 
  -9   1   4        0.03       -0.27      0.30 o 
  -8   1   4       19.70       23.36      0.72 o 
  -7   1   4      129.93      116.72      1.67 o 
  -6   1   4       24.63       34.10      0.62 o 
  -5   1   4      282.48      289.92      3.85 o 
  -4   1   4     1096.60     1248.15     30.71 o 
  -3   1   4      829.24      971.59     28.71 o 
  -2   1   4     1068.12     1354.20     36.33 o 
  -1   1   4      250.36      332.85      8.09 o 
   0   1   4       32.76       40.18      1.19 o 
   1   1   4       15.02       18.76      0.58 o 
   2   1   4      202.41      239.63      3.27 o 
   3   1   4      107.71      107.78      1.54 o 
   4   1   4       42.46       43.45      0.94 o 
   5   1   4       61.64       56.53      1.46 o 
   6   1   4        5.20        5.62      0.56 o 
   7   1   4       42.44       40.54      1.23 o 
   8   1   4      273.56      279.54      5.81 o 
   9   1   4       36.46       35.74      1.44 o 
 -12   2   4       47.30       49.70      1.94 o 
 -11   2   4        5.18        4.64      0.88 o 
 -10   2   4       27.82       29.54      1.60 o 
  -9   2   4        0.65       -0.08      0.33 o 
  -8   2   4      194.91      203.19      3.03 o 
  -7   2   4        1.77        1.19      0.28 o 
  -6   2   4      555.63      558.39      6.86 o 
  -5   2   4      124.20      125.65      1.84 o 
  -4   2   4     1235.85     1377.53     18.43 o 
  -3   2   4      522.42      582.62     10.42 o 
  -2   2   4      157.11      199.82      4.70 o 
  -1   2   4      125.75      132.93      2.87 o 
   0   2   4      815.69      855.33     13.63 o 
   1   2   4        1.07        1.29      0.25 o 
   2   2   4        4.72        5.63      0.32 o 
   3   2   4      247.42      247.00      3.14 o 
   4   2   4       80.28       76.24      1.19 o 
   5   2   4      301.18      285.22      4.13 o 
   6   2   4       11.88       10.55      0.60 o 
   7   2   4        0.51        0.62      0.42 o 
   8   2   4        0.33       -0.23      0.50 o 
   9   2   4       18.78       20.18      1.13 o 
 -12   3   4        1.54        1.37      0.88 o 
 -11   3   4       11.50       15.52      1.14 o 
 -10   3   4        1.72        1.30      0.47 o 
  -9   3   4      461.98      443.01      6.10 o 
  -8   3   4      103.72       97.00      1.72 o 
  -7   3   4      216.04      202.26      2.54 o 
  -6   3   4      571.77      574.51      6.50 o 
  -5   3   4       20.64       21.72      0.49 o 
  -4   3   4      604.26      684.62      7.80 o 
  -3   3   4      126.28      111.97      1.87 o 
  -2   3   4       21.50       30.52      0.58 o 
  -1   3   4      642.03      789.22     16.32 o 
   0   3   4        2.96        2.47      0.31 o 
   1   3   4       45.61       56.36      0.90 o 
   2   3   4      305.88      293.46      3.47 o 
   3   3   4      859.43      831.61      9.28 o 
   4   3   4      772.65      742.88      9.86 o 
   5   3   4       54.56       49.70      1.18 o 
   6   3   4      107.95      109.26      2.01 o 
   7   3   4        6.48        6.73      0.66 o 
   8   3   4       47.76       57.76      1.70 o 
   9   3   4       22.57       23.23      1.23 o 
 -12   4   4        2.96        2.25      0.93 o 
 -11   4   4        6.58        6.33      0.62 o 
 -10   4   4      174.41      177.34      3.16 o 
  -9   4   4      200.75      201.06      3.43 o 
  -8   4   4       40.46       39.70      1.01 o 
  -7   4   4       16.48       11.49      0.45 o 
  -6   4   4        0.87        0.52      0.23 o 
  -5   4   4        3.40        6.79      0.29 o 
  -4   4   4      210.70      182.00      1.89 o 
  -3   4   4      520.74      499.73      6.03 o 
  -2   4   4       11.23       15.15      0.38 o 
  -1   4   4        2.04        3.67      0.22 o 
   0   4   4      115.11      123.90      1.45 o 
   1   4   4      122.51      117.69      1.47 o 
   2   4   4      186.06      181.30      2.23 o 
   3   4   4      503.13      466.25      5.44 o 
   4   4   4      142.30      142.06      2.35 o 
   5   4   4       13.91       11.98      0.84 o 
   6   4   4       18.36       19.00      0.89 o 
   7   4   4       21.94       22.84      1.33 o 
   8   4   4       77.47       82.03      2.52 o 
 -12   5   4       28.96       30.39      1.61 o 
 -11   5   4       49.89       56.03      1.67 o 
 -10   5   4        2.39        2.01      0.57 o 
  -9   5   4        6.03        4.60      0.53 o 
  -8   5   4       23.85       19.61      0.59 o 
  -7   5   4       11.21       12.49      0.51 o 
  -6   5   4       47.29       45.24      0.88 o 
  -5   5   4        1.45        0.96      0.21 o 
  -4   5   4      374.78      347.82      3.54 o 
  -3   5   4      389.31      387.99      3.89 o 
  -2   5   4      493.51      459.78      4.41 o 
  -1   5   4      380.90      392.85      3.81 o 
   0   5   4      157.79      157.33      1.99 o 
   1   5   4        9.48       10.36      0.41 o 
   2   5   4       12.76       10.31      0.50 o 
   3   5   4       10.12       10.00      0.72 o 
   4   5   4       72.39       69.02      1.25 o 
   5   5   4       13.38       13.30      0.75 o 
   6   5   4        2.84        2.09      0.58 o 
   7   5   4        8.83        7.68      0.92 o 
   8   5   4       20.55       18.16      1.23 o 
 -12   6   4        0.13       -0.93      1.14 o 
 -11   6   4        4.50        3.67      0.59 o 
 -10   6   4        6.24        6.68      0.63 o 
  -9   6   4        2.83        3.90      0.87 o 
  -8   6   4        7.51       10.07      0.53 o 
  -7   6   4      611.97      585.79      7.11 o 
  -6   6   4     1134.49     1066.03     11.90 o 
  -5   6   4      244.93      232.62      2.55 o 
  -4   6   4     1564.22     1501.68     15.43 o 
  -3   6   4      104.21      100.02      1.38 o 
  -2   6   4      410.04      402.89      4.41 o 
  -1   6   4      473.33      483.27      5.22 o 
   0   6   4       44.04       39.00      0.78 o 
   1   6   4       95.76       99.89      1.59 o 
   2   6   4        7.77        6.61      0.51 o 
   3   6   4       20.57       20.97      0.75 o 
   4   6   4       16.13       16.80      0.69 o 
   5   6   4        6.78        6.39      0.70 o 
   6   6   4      111.51      111.75      3.07 o 
   7   6   4       11.49       11.56      1.08 o 
 -11   7   4       33.56       40.59      1.85 o 
 -10   7   4        3.26        3.66      0.59 o 
  -9   7   4       34.65       34.51      1.16 o 
  -8   7   4      241.32      226.27      4.99 o 
  -7   7   4       25.60       27.05      0.82 o 
  -6   7   4      413.57      390.24      5.03 o 
  -5   7   4      248.70      247.41      2.71 o 
  -4   7   4        2.12        3.76      0.49 o 
  -3   7   4      638.75      621.25      6.66 o 
  -2   7   4       92.90       92.89      1.41 o 
  -1   7   4      282.28      263.99      3.23 o 
   0   7   4       14.19       13.34      0.48 o 
   1   7   4      147.46      120.67      1.87 o 
   2   7   4       37.71       36.50      0.91 o 
   3   7   4        0.08        0.08      0.40 o 
   4   7   4       56.15       62.66      1.80 o 
   5   7   4        0.06       -0.17      0.77 o 
   6   7   4        0.26        0.45      0.68 o 
 -11   8   4        3.54        3.27      1.34 o 
 -10   8   4        0.08       -0.72      0.56 o 
  -9   8   4        1.09       -0.21      0.68 o 
  -8   8   4        8.78        8.00      0.66 o 
  -7   8   4       17.16       16.98      0.69 o 
  -6   8   4       22.15       20.14      0.69 o 
  -5   8   4      254.33      231.45      3.12 o 
  -4   8   4      336.26      318.22      3.90 o 
  -3   8   4       22.23       21.71      0.86 o 
  -2   8   4        6.31        5.14      0.40 o 
  -1   8   4       52.29       50.44      1.01 o 
   0   8   4       20.86       13.95      0.62 o 
   1   8   4       26.83       23.01      0.88 o 
   2   8   4        0.66        1.05      0.44 o 
   3   8   4        0.45        0.26      0.62 o 
   4   8   4       44.39       50.03      1.86 o 
   5   8   4        8.76       10.17      1.03 o 
 -10   9   4        0.31       -0.41      0.55 o 
  -9   9   4       27.39       29.06      1.13 o 
  -8   9   4        9.83       11.00      0.75 o 
  -7   9   4       21.79       24.74      0.86 o 
  -6   9   4      143.02      147.57      2.37 o 
  -5   9   4        4.18        5.05      0.85 o 
  -4   9   4      102.87      106.10      1.83 o 
  -3   9   4        4.38        5.39      0.47 o 
  -2   9   4       47.62       46.97      1.31 o 
  -1   9   4        7.90        7.04      0.59 o 
   0   9   4        1.66        2.68      0.53 o 
   1   9   4       15.17       14.38      0.90 o 
   2   9   4        5.72        7.24      0.66 o 
   3   9   4        0.36       -0.12      0.94 o 
   4   9   4       38.28       42.83      1.77 o 
  -9  10   4       12.55       15.54      0.74 o 
  -8  10   4       15.62       15.14      0.76 o 
  -7  10   4        0.03       -0.37      0.49 o 
  -6  10   4        0.10        0.83      0.60 o 
  -5  10   4       33.20       33.56      1.09 o 
  -4  10   4        0.83       -0.49      0.41 o 
  -3  10   4       42.29       44.59      1.40 o 
  -2  10   4       38.10       38.41      1.28 o 
  -1  10   4        4.70        4.17      0.70 o 
   0  10   4        1.47        1.36      0.51 o 
   1  10   4       10.19        9.28      1.24 o 
   2  10   4        3.26        2.79      1.06 o 
   3  10   4       38.23       38.92      1.68 o 
  -8  11   4        9.01       11.17      0.95 o 
  -7  11   4       33.22       36.36      1.24 o 
  -6  11   4        5.89        8.96      0.71 o 
  -5  11   4       70.63       72.52      1.90 o 
  -4  11   4       85.73       93.42      2.22 o 
  -3  11   4        1.92        1.08      0.60 o 
  -2  11   4      129.64      151.29      3.08 o 
  -1  11   4        0.10        0.11      0.54 o 
   0  11   4      127.45      151.53      3.07 o 
   1  11   4       15.96       22.35      1.05 o 
   2  11   4      127.17      138.12      3.65 o 
  -7  12   4       13.21       19.87      1.24 o 
  -6  12   4        9.39       10.13      0.97 o 
  -5  12   4       18.73       21.98      1.07 o 
  -4  12   4        5.13        7.13      0.75 o 
  -3  12   4       11.99       11.18      0.83 o 
  -2  12   4       16.85       17.46      0.96 o 
  -1  12   4       23.73       28.91      1.18 o 
   0  12   4       32.14       36.35      1.31 o 
   1 -15   5        5.25        7.79      1.16 o 
   2 -15   5       17.02       17.87      1.16 o 
  -3 -14   5       10.58       15.92      1.09 o 
  -2 -14   5       15.67       18.52      1.20 o 
  -1 -14   5       16.58       20.26      1.48 o 
   0 -14   5       38.30       48.57      2.16 o 
   1 -14   5        0.20       -0.52      1.00 o 
   2 -14   5        2.38        4.26      1.61 o 
   3 -14   5        0.48        1.67      0.80 o 
   4 -14   5        9.67        9.68      3.31 o 
   5 -14   5       43.11       49.83      2.21 o 
  -4 -13   5        1.43        2.12      0.75 o 
  -3 -13   5       42.03       41.35      1.54 o 
  -2 -13   5       83.11       90.85      3.00 o 
  -1 -13   5       22.12       26.31      1.52 o 
   0 -13   5        0.73        1.31      0.56 o 
   1 -13   5       58.56       68.84      2.43 o 
   2 -13   5        0.38       -1.26      0.63 o 
   3 -13   5        3.04        5.43      1.19 o 
   4 -13   5        1.35        0.63      0.72 o 
   5 -13   5       41.31       56.51      2.25 o 
   6 -13   5       10.36       11.77      2.18 o 
  -6 -12   5       15.04       15.42      1.08 o 
  -5 -12   5        0.48        0.03      0.56 o 
  -4 -12   5       46.05       51.38      1.68 o 
  -3 -12   5        6.58        6.69      0.93 o 
  -2 -12   5       95.39       97.01      2.97 o 
  -1 -12   5       17.54       17.98      0.95 o 
   0 -12   5       95.93       97.84      3.03 o 
   1 -12   5        8.26        7.09      0.92 o 
   2 -12   5       66.73       68.36      2.30 o 
   3 -12   5       13.63       15.24      1.11 o 
   4 -12   5        0.08        0.84      0.64 o 
   5 -12   5        5.47        5.74      0.87 o 
   6 -12   5        1.71        1.85      0.78 o 
   7 -12   5        1.52        0.44      0.82 o 
  -7 -11   5       12.10       12.32      1.33 o 
  -6 -11   5        0.18        0.57      0.60 o 
  -5 -11   5       17.81       14.70      1.19 o 
  -4 -11   5       23.40       21.22      1.35 o 
  -3 -11   5        0.74        1.02      0.67 o 
  -2 -11   5       10.93       10.45      0.93 o 
  -1 -11   5       29.06       28.48      1.39 o 
   0 -11   5       36.54       32.22      1.44 o 
   1 -11   5      148.44      138.84      3.60 o 
   2 -11   5       42.57       42.07      1.64 o 
   3 -11   5       54.72       52.89      2.03 o 
   4 -11   5       26.58       24.25      1.42 o 
   5 -11   5        3.37        4.67      0.86 o 
   6 -11   5       12.99       14.51      1.61 o 
   7 -11   5        5.88        5.91      0.81 o 
   8 -11   5       13.92       17.05      1.05 o 
  -8 -10   5       12.90       14.66      1.11 o 
  -7 -10   5        1.57        0.89      0.64 o 
  -6 -10   5       26.29       24.05      1.18 o 
  -5 -10   5        8.96        8.39      0.95 o 
  -4 -10   5       86.13       80.09      2.51 o 
  -3 -10   5       19.36       17.88      1.10 o 
  -2 -10   5        5.15        5.90      0.86 o 
  -1 -10   5      824.13      815.65     16.83 o 
   0 -10   5      142.43      144.14      5.58 o 
   1 -10   5      138.50      127.08      5.10 o 
   2 -10   5       41.33       32.72      2.38 o 
   3 -10   5       51.03       47.98      2.84 o 
   4 -10   5      145.72      124.41      3.99 o 
   5 -10   5        5.19        4.56      0.72 o 
   6 -10   5       10.25       10.76      0.84 o 
   7 -10   5        8.25        8.72      0.87 o 
   8 -10   5      118.24      140.34      3.57 o 
  -9  -9   5        1.86        2.32      0.94 o 
  -8  -9   5       10.49       11.85      0.99 o 
  -7  -9   5       39.30       39.20      1.66 o 
  -6  -9   5        6.08        4.38      0.66 o 
  -5  -9   5       72.49       70.13      2.31 o 
  -4  -9   5       16.52       19.19      1.11 o 
  -3  -9   5      735.85      699.70     14.54 o 
  -2  -9   5        3.12        4.91      1.10 o 
  -1  -9   5      566.87      554.05     16.99 o 
   0  -9   5      515.35      503.76     15.59 o 
   1  -9   5        0.67        1.84      1.00 o 
   2  -9   5     1475.03     1408.17     41.35 o 
   3  -9   5      345.90      319.55      8.00 o 
   4  -9   5      101.62       72.38      3.53 o 
   5  -9   5        6.62        6.78      0.68 o 
   6  -9   5       32.47       31.21      1.32 o 
   7  -9   5       24.63       23.66      1.96 o 
   8  -9   5        0.01       -0.79      0.58 o 
   9  -9   5        6.38        6.82      0.74 o 
  -9  -8   5        0.33       -0.70      0.74 o 
  -8  -8   5        0.06       -0.66      0.57 o 
  -7  -8   5       41.61       39.51      1.43 o 
  -6  -8   5        0.00       -0.55      0.46 o 
  -5  -8   5      219.05      207.22      4.94 o 
  -4  -8   5      112.65      107.27      3.54 o 
  -3  -8   5       11.26        9.83      1.02 o 
  -2  -8   5      850.04      816.04     18.95 o 
  -1  -8   5        7.48        7.36      0.74 o 
   0  -8   5     1459.33     1376.23     31.04 o 
   1  -8   5        2.43        3.58      2.18 o 
   2  -8   5      341.74      359.67      8.33 o 
   3  -8   5       43.52       50.33      1.90 o 
   4  -8   5        5.71        5.00      0.80 o 
   5  -8   5       17.10       15.14      0.84 o 
   6  -8   5        0.03        0.57      0.48 o 
   7  -8   5       70.86       78.96      2.16 o 
   8  -8   5        3.58        4.66      0.75 o 
   9  -8   5      169.71      191.84      4.26 o 
 -10  -7   5        0.76        1.33      0.89 o 
  -9  -7   5        1.08        0.43      0.65 o 
  -8  -7   5      197.12      208.67      4.24 o 
  -7  -7   5       74.30       77.16      2.00 o 
  -6  -7   5        3.15        3.06      0.52 o 
  -5  -7   5        1.32        1.18      0.52 o 
  -4  -7   5        0.29        1.76      0.46 o 
  -3  -7   5       45.04       44.36      1.67 o 
  -2  -7   5       59.61       59.77      1.56 o 
  -1  -7   5      398.66      376.68      6.16 o 
   0  -7   5      494.40      467.03      7.37 o 
   1  -7   5       16.68       12.22      0.55 o 
   2  -7   5       30.76       24.92      3.67 o 
   3  -7   5       38.18       35.12      1.18 o 
   4  -7   5        3.85        3.64      0.71 o 
   5  -7   5      223.38      223.24      4.37 o 
   6  -7   5      100.26      103.99      2.54 o 
   7  -7   5       43.03       39.09      1.42 o 
   8  -7   5        0.04       -0.02      0.46 o 
   9  -7   5        0.39        0.43      0.55 o 
 -10  -6   5       86.38       96.13      3.23 o 
  -9  -6   5        8.24        6.73      0.81 o 
  -8  -6   5      219.59      232.60      4.56 o 
  -7  -6   5      169.02      168.14      3.41 o 
  -6  -6   5      102.32       98.06      2.16 o 
  -5  -6   5       94.03       95.52      2.54 o 
  -4  -6   5       28.66       36.58      1.06 o 
  -3  -6   5      379.48      392.75      7.78 o 
  -2  -6   5       11.64        7.15      0.41 o 
  -1  -6   5      377.98      361.08     13.45 o 
   0  -6   5       76.61       84.17      1.76 o 
   1  -6   5        0.32        0.76      0.31 o 
   2  -6   5      202.63      208.32      3.54 o 
   3  -6   5       68.97       62.72      1.82 o 
   4  -6   5      411.53      388.65      7.65 o 
   5  -6   5      172.37      165.95      3.39 o 
   6  -6   5       62.82       60.46      2.33 o 
   7  -6   5       83.08       87.07      2.26 o 
   8  -6   5        3.06        2.48      0.72 o 
   9  -6   5       31.95       40.48      1.52 o 
  10  -6   5        0.00       -0.67      0.54 o 
 -11  -5   5       11.78       13.45      1.35 o 
 -10  -5   5       16.60       16.50      1.31 o 
  -9  -5   5      111.72      114.30      2.72 o 
  -8  -5   5       10.23       11.13      1.12 o 
  -7  -5   5       93.01       86.76      2.04 o 
  -6  -5   5       36.07       35.09      1.09 o 
  -5  -5   5       28.22       30.28      0.78 o 
  -4  -5   5      684.75      671.02     11.14 o 
  -3  -5   5      198.93      203.84      3.95 o 
  -2  -5   5       60.81       61.56      1.63 o 
  -1  -5   5        0.10        1.31      0.41 o 
   0  -5   5      905.92      914.71     15.59 o 
   1  -5   5       21.23       21.62      0.72 o 
   2  -5   5      189.09      196.68      3.73 o 
   3  -5   5       91.05       81.18      1.72 o 
   4  -5   5        8.78        9.33      0.68 o 
   5  -5   5      172.07      167.61      3.98 o 
   6  -5   5       26.38       24.90      1.06 o 
   7  -5   5        1.66        1.02      0.72 o 
   8  -5   5       88.48       96.97      2.23 o 
   9  -5   5       43.97       48.36      1.45 o 
  10  -5   5       33.33       35.79      1.32 o 
 -11  -4   5       16.44       18.95      2.55 o 
 -10  -4   5       32.65       36.42      1.94 o 
  -9  -4   5       55.29       60.46      1.80 o 
  -8  -4   5       85.68       82.48      2.04 o 
  -7  -4   5       56.10       53.40      1.28 o 
  -6  -4   5       16.60       19.71      0.62 o 
  -5  -4   5        1.96        1.92      0.32 o 
  -4  -4   5      135.93      145.89      2.98 o 
  -3  -4   5      170.07      186.88      4.27 o 
  -2  -4   5       57.97       65.82      1.69 o 
  -1  -4   5     1741.45     1987.26     50.09 o 
   0  -4   5      370.97      383.08      6.63 o 
   1  -4   5     1404.90     1541.90     26.13 o 
   2  -4   5        0.66       -0.47      0.24 o 
   3  -4   5      700.83      694.81     11.57 o 
   4  -4   5      142.90      149.55      3.30 o 
   5  -4   5        0.01       -0.72      0.36 o 
   6  -4   5        4.10        3.95      0.56 o 
   7  -4   5       10.02        8.92      0.62 o 
   8  -4   5       14.11        9.76      0.72 o 
   9  -4   5       24.39       22.84      1.04 o 
  10  -4   5        0.07        0.56      0.64 o 
 -11  -3   5       11.61       14.15      1.34 o 
 -10  -3   5       46.78       47.95      1.68 o 
  -9  -3   5        0.26        0.75      0.49 o 
  -8  -3   5       65.98       71.49      1.62 o 
  -7  -3   5       60.68       57.12      1.53 o 
  -6  -3   5       44.81       43.50      0.90 o 
  -5  -3   5        3.36        5.61      0.38 o 
  -4  -3   5       60.20       64.43      1.56 o 
  -3  -3   5      546.60      593.02     12.80 o 
  -2  -3   5       16.46       22.19      0.73 o 
   0  -3   5      718.03      802.65     25.91 o 
   1  -3   5      195.01      229.21      5.02 o 
   2  -3   5      529.79      574.25     14.31 o 
   3  -3   5       12.66       15.96      0.68 o 
   4  -3   5      169.17      150.50      2.69 o 
   5  -3   5        0.22        0.17      0.48 o 
   6  -3   5        8.40        9.94      0.82 o 
   7  -3   5       22.13       21.30      0.88 o 
   8  -3   5       20.19       19.19      0.90 o 
   9  -3   5        1.84        1.69      0.52 o 
  10  -3   5       10.65       11.22      1.90 o 
 -12  -2   5       32.41       35.60      5.12 o 
 -11  -2   5        8.41        8.46      0.99 o 
 -10  -2   5       19.56       19.53      0.99 o 
  -9  -2   5       51.20       50.43      1.74 o 
  -8  -2   5       12.31       11.50      0.67 o 
  -7  -2   5        4.17        7.23      0.48 o 
  -6  -2   5      178.26      182.76      2.76 o 
  -5  -2   5      382.29      394.97      7.59 o 
  -4  -2   5       72.91       80.39      1.55 o 
  -3  -2   5      761.91      884.35     26.87 o 
  -2  -2   5      885.16      977.58     31.41 o 
   0  -2   5      300.46      308.33     10.46 o 
   1  -2   5        3.01        6.29      0.88 o 
   2  -2   5      194.82      223.75      5.27 o 
   3  -2   5        8.17        9.27      0.55 o 
   4  -2   5        0.99        0.26      0.30 o 
   5  -2   5        7.66       10.88      0.70 o 
   6  -2   5      106.37       83.41      1.74 o 
   7  -2   5      115.99      104.97      2.85 o 
   8  -2   5        0.26       -0.28      0.43 o 
   9  -2   5        2.78        2.28      0.54 o 
 -12  -1   5       16.51       16.05      1.26 o 
 -11  -1   5       47.31       44.58      1.72 o 
 -10  -1   5       86.56       93.48      2.14 o 
  -9  -1   5        8.99       10.89      1.06 o 
  -8  -1   5        0.09       -0.19      0.37 o 
  -7  -1   5      115.38      113.82      1.83 o 
  -6  -1   5       17.92       23.50      0.69 o 
  -5  -1   5      321.36      315.62      5.09 o 
  -4  -1   5       29.18       33.00      0.80 o 
  -3  -1   5      509.68      546.17     24.98 o 
  -2  -1   5      707.92      885.29     19.03 o 
  -1  -1   5      194.98      222.93      6.48 o 
   0  -1   5       15.59       23.93      0.66 o 
   1  -1   5      301.20      377.62      9.83 o 
   2  -1   5      414.90      430.82      7.29 o 
   3  -1   5       26.06       25.17      0.72 o 
   4  -1   5        0.46        2.02      0.43 o 
   5  -1   5       54.49       42.54      1.00 o 
   6  -1   5       68.38       56.00      1.25 o 
   7  -1   5       18.56       19.40      1.21 o 
   8  -1   5        5.10        8.21      0.69 o 
   9  -1   5        1.17        1.07      0.64 o 
 -12   0   5       10.32       12.37      1.17 o 
 -11   0   5        0.34       -0.82      0.69 o 
 -10   0   5        6.68        6.14      0.69 o 
  -9   0   5        0.06       -1.10      0.61 o 
  -8   0   5        7.77        5.05      0.57 o 
  -7   0   5        5.14        2.68      0.41 o 
  -6   0   5       28.94       24.34      0.72 o 
  -5   0   5       25.28       28.74      0.73 o 
  -4   0   5       46.59       39.01      0.94 o 
  -3   0   5      639.37      717.67     15.59 o 
  -2   0   5      162.31      224.60      4.08 o 
  -1   0   5       46.64       75.66      1.79 o 
   0   0   5       17.39       17.28      0.88 o 
   1   0   5      116.67      122.49      2.24 o 
   2   0   5        0.53        0.98      0.26 o 
   3   0   5       93.47       98.03      1.77 o 
   4   0   5       89.85       89.74      1.51 o 
   5   0   5       26.43       17.41      0.76 o 
   6   0   5       30.63       25.99      0.94 o 
   7   0   5       35.67       37.73      1.20 o 
   8   0   5        1.96        2.14      0.57 o 
   9   0   5      137.82      137.16      3.19 o 
 -12   1   5       15.86       16.96      1.63 o 
 -11   1   5        0.34       -0.50      0.71 o 
 -10   1   5       18.77       15.64      0.92 o 
  -9   1   5       60.69       59.71      1.58 o 
  -8   1   5       14.97       13.33      0.72 o 
  -7   1   5       24.68       23.52      0.93 o 
  -6   1   5      137.31      152.56      2.42 o 
  -5   1   5       41.77       57.02      1.40 o 
  -4   1   5      420.44      527.83     12.55 o 
  -3   1   5      150.06      207.57      6.53 o 
  -2   1   5      557.24      777.70     18.09 o 
  -1   1   5     1299.34     1708.18     24.12 o 
   0   1   5        3.93        8.48      0.40 o 
   1   1   5      451.71      469.91      6.89 o 
   2   1   5        9.69        8.44      0.45 o 
   3   1   5      217.86      225.20      2.89 o 
   4   1   5       36.34       40.13      0.93 o 
   5   1   5       74.53       71.76      1.43 o 
   6   1   5       10.94       10.72      0.69 o 
   7   1   5       16.97       20.05      0.93 o 
   8   1   5        0.47        0.03      0.61 o 
   9   1   5       50.84       61.34      1.95 o 
 -12   2   5        1.25        0.19      0.83 o 
 -11   2   5       37.81       38.58      1.67 o 
 -10   2   5      130.52      124.25      3.01 o 
  -9   2   5       30.40       29.12      1.13 o 
  -8   2   5        0.90        1.80      0.46 o 
  -7   2   5       13.80       14.28      0.56 o 
  -6   2   5       10.29       13.24      0.70 o 
  -5   2   5      313.30      345.97      5.44 o 
  -4   2   5       59.37       71.63      1.37 o 
  -3   2   5      298.29      354.47      8.82 o 
  -2   2   5      770.05      928.67     15.27 o 
  -1   2   5     1456.93     1699.29     24.65 o 
   0   2   5       30.03       35.99      0.97 o 
   1   2   5       83.60       96.27      1.56 o 
   2   2   5       23.89       15.77      0.65 o 
   3   2   5        0.28        1.24      0.31 o 
   4   2   5       68.51       59.27      1.30 o 
   5   2   5       97.47       94.17      1.76 o 
   6   2   5       99.11       97.37      1.87 o 
   7   2   5       43.67       48.44      1.30 o 
   8   2   5        4.57        7.11      0.79 o 
 -12   3   5       11.61       16.54      1.61 o 
 -11   3   5        5.77        6.52      1.13 o 
 -10   3   5       55.76       60.09      1.96 o 
  -9   3   5       70.78       70.31      1.78 o 
  -8   3   5       30.14       34.32      1.16 o 
  -7   3   5        8.27        7.91      0.63 o 
  -6   3   5      128.70      133.60      1.96 o 
  -5   3   5        0.01       -0.16      0.28 o 
  -4   3   5      300.02      292.77      3.65 o 
  -3   3   5       13.85       13.65      0.51 o 
  -2   3   5        8.82       10.70      0.46 o 
  -1   3   5      804.16      915.12     15.93 o 
   0   3   5        8.02       10.53      0.45 o 
   1   3   5       29.49       25.84      0.71 o 
   2   3   5       13.64       14.74      0.54 o 
   3   3   5     1151.57     1122.36     14.88 o 
   4   3   5        2.53        1.90      0.40 o 
   5   3   5        5.49        6.67      0.57 o 
   6   3   5       98.35      101.64      1.97 o 
   7   3   5       24.16       23.02      1.05 o 
   8   3   5        1.87        0.32      0.62 o 
 -12   4   5        4.12        3.81      0.99 o 
 -11   4   5       12.75       11.38      1.10 o 
 -10   4   5       35.39       35.00      1.68 o 
  -9   4   5        1.37        0.76      0.53 o 
  -8   4   5       14.06       13.43      0.73 o 
  -7   4   5       28.38       26.30      0.75 o 
  -6   4   5       43.33       41.76      0.84 o 
  -5   4   5       41.29       33.69      0.90 o 
  -4   4   5       43.34       44.77      0.84 o 
  -3   4   5       38.86       33.06      0.78 o 
  -2   4   5       70.92       86.76      1.37 o 
  -1   4   5       60.02       53.10      1.10 o 
   0   4   5        4.36        4.90      0.39 o 
   1   4   5        2.09        3.58      0.40 o 
   2   4   5      190.43      180.43      2.65 o 
   3   4   5      154.92      147.04      2.42 o 
   4   4   5       13.10       11.54      0.64 o 
   5   4   5       10.18        9.66      0.63 o 
   6   4   5       10.61       12.27      1.01 o 
   7   4   5       29.37       30.53      1.22 o 
 -12   5   5       11.67       11.07      1.17 o 
 -11   5   5       19.57       18.77      1.29 o 
 -10   5   5        3.29        3.34      0.80 o 
  -9   5   5       60.48       66.90      2.06 o 
  -8   5   5        6.49        6.55      0.47 o 
  -7   5   5       28.86       31.27      0.86 o 
  -6   5   5       59.21       52.63      1.11 o 
  -5   5   5        0.40       -0.25      0.32 o 
  -4   5   5       62.87       60.04      0.99 o 
  -3   5   5       35.59       32.73      0.85 o 
  -2   5   5     1074.82     1024.41     11.94 o 
  -1   5   5       42.12       45.93      0.99 o 
   0   5   5      395.00      389.92      4.58 o 
   1   5   5       35.59       34.18      0.97 o 
   2   5   5        4.29        4.85      0.56 o 
   3   5   5       19.20       16.40      0.78 o 
   4   5   5        4.80        3.73      0.50 o 
   5   5   5        0.06        0.45      0.49 o 
   6   5   5       51.00       55.19      1.73 o 
   7   5   5        0.41       -1.13      0.70 o 
 -11   6   5       22.04       23.01      1.42 o 
 -10   6   5        7.10        8.28      0.98 o 
  -9   6   5       15.26       14.96      1.11 o 
  -8   6   5       44.61       43.93      0.99 o 
  -7   6   5       47.62       41.74      1.05 o 
  -6   6   5       14.77       11.09      0.67 o 
  -5   6   5      185.37      182.07      2.56 o 
  -4   6   5      757.62      714.00      8.57 o 
  -3   6   5      383.60      359.95      4.71 o 
  -2   6   5     1242.98     1182.63     13.22 o 
  -1   6   5       67.73       70.69      1.72 o 
   0   6   5      865.66      862.30     11.44 o 
   1   6   5      265.76      271.10      4.80 o 
   2   6   5      195.64      189.42      3.31 o 
   3   6   5      219.88      209.87      3.65 o 
   4   6   5        0.03        0.10      0.54 o 
   5   6   5       57.89       61.79      1.82 o 
   6   6   5        0.69       -0.65      0.70 o 
 -11   7   5        0.07       -1.37      0.76 o 
 -10   7   5       19.72       23.39      1.37 o 
  -9   7   5        8.37        6.44      1.51 o 
  -8   7   5      110.28       99.99      2.05 o 
  -7   7   5        0.39       -0.25      0.47 o 
  -6   7   5       55.65       54.38      1.22 o 
  -5   7   5        0.38       -0.36      0.45 o 
  -4   7   5     2121.40     2059.24     23.84 o 
  -3   7   5        7.53        6.58      0.71 o 
  -2   7   5      912.75      893.15     10.63 o 
  -1   7   5       62.61       56.85      1.12 o 
   0   7   5      142.63      139.47      3.06 o 
   1   7   5       56.88       59.15      1.79 o 
   2   7   5        0.89        0.71      0.43 o 
   3   7   5        6.98        7.49      0.77 o 
   4   7   5       26.95       31.45      1.41 o 
   5   7   5        3.08        4.18      0.98 o 
 -11   8   5       61.14       64.40      2.20 o 
 -10   8   5       29.49       33.27      1.63 o 
  -9   8   5       43.03       41.79      1.76 o 
  -8   8   5       49.89       50.77      2.13 o 
  -7   8   5        0.30        0.08      0.41 o 
  -6   8   5       20.44       19.99      0.78 o 
  -5   8   5       91.41       89.12      1.69 o 
  -4   8   5      186.33      177.85      2.59 o 
  -3   8   5      102.87       98.56      1.66 o 
  -2   8   5        3.10        3.16      0.40 o 
  -1   8   5        2.54        1.56      0.33 o 
   0   8   5       98.49       83.28      1.92 o 
   1   8   5       57.85       55.27      2.63 o 
   2   8   5        2.00        1.75      0.62 o 
   3   8   5        2.70       -0.10      0.71 o 
   4   8   5        0.00       -1.01      0.67 o 
   5   8   5        4.40        2.49      0.87 o 
 -10   9   5        5.54        7.07      1.05 o 
  -9   9   5       15.11       15.42      1.21 o 
  -8   9   5       48.73       52.51      1.58 o 
  -7   9   5       31.39       34.81      1.15 o 
  -6   9   5       29.88       29.52      1.04 o 
  -5   9   5        1.84        1.57      0.43 o 
  -4   9   5       24.57       24.55      0.87 o 
  -3   9   5       18.94       16.51      0.73 o 
  -2   9   5       44.35       45.75      1.78 o 
  -1   9   5        0.47        1.38      0.44 o 
   0   9   5       31.54       28.54      1.29 o 
   1   9   5       12.88       10.85      1.23 o 
   2   9   5        7.64        7.00      1.85 o 
   3   9   5        7.81        6.86      1.14 o 
   4   9   5        1.30        0.74      0.79 o 
  -9  10   5       35.24       37.47      1.71 o 
  -8  10   5        0.56       -0.33      0.77 o 
  -7  10   5       28.41       33.42      1.14 o 
  -6  10   5       40.48       40.92      1.88 o 
  -5  10   5        2.74        1.82      0.71 o 
  -4  10   5       70.13       66.71      1.79 o 
  -3  10   5       14.09       11.78      1.65 o 
  -2  10   5       16.77       18.24      1.29 o 
  -1  10   5       84.34       86.22      3.48 o 
   0  10   5       11.92       12.43      1.13 o 
   1  10   5        0.03       -0.99      0.70 o 
   2  10   5       90.94       97.54      5.47 o 
  -8  11   5       23.31       27.73      1.48 o 
  -7  11   5        9.42        9.66      1.03 o 
  -6  11   5       33.23       38.17      1.63 o 
  -5  11   5       34.83       34.86      1.86 o 
  -4  11   5       18.58       13.97      1.32 o 
  -3  11   5      304.74      335.65      9.83 o 
  -2  11   5       58.69       55.34      2.17 o 
  -1  11   5       19.51       20.38      1.38 o 
   0  11   5       21.50       22.67      1.42 o 
   1  11   5       67.21       82.41      2.65 o 
  -5  12   5        0.43       -0.07      0.91 o 
  -4  12   5        1.94        2.83      0.96 o 
  -3  12   5       20.25       22.10      1.45 o 
  -2  12   5        2.33        1.95      0.89 o 
   1 -15   6        1.96        1.03      1.00 o 
  -3 -14   6       12.08       14.92      1.36 o 
  -2 -14   6       15.72       17.77      1.41 o 
  -1 -14   6        1.47        2.13      0.83 o 
   0 -14   6       33.72       40.39      1.51 o 
   1 -14   6       11.67       14.26      1.82 o 
   2 -14   6       12.32       13.91      1.28 o 
   3 -14   6       22.51       29.97      1.88 o 
   4 -14   6        0.01        1.32      0.82 o 
  -5 -13   6        0.13        0.01      0.83 o 
  -4 -13   6        1.80        0.99      0.82 o 
  -3 -13   6        0.59        0.65      0.75 o 
  -2 -13   6        0.56        0.55      0.68 o 
  -1 -13   6        4.60        5.05      0.67 o 
   0 -13   6       42.88       42.10      1.82 o 
   1 -13   6        1.13        1.00      1.29 o 
   2 -13   6       55.42       61.42      3.74 o 
   3 -13   6        9.97       12.08      1.91 o 
   4 -13   6        9.40       10.76      1.08 o 
   5 -13   6       73.10       94.93      3.03 o 
   6 -13   6       36.02       40.03      1.94 o 
  -6 -12   6        1.91        1.71      0.67 o 
  -5 -12   6        0.58        0.60      0.77 o 
  -4 -12   6        4.03        5.07      1.79 o 
  -3 -12   6       10.89       11.13      1.05 o 
  -2 -12   6       32.94       34.72      1.27 o 
  -1 -12   6        0.33        0.81      1.05 o 
   0 -12   6      121.27      128.51      5.46 o 
   1 -12   6       14.29       12.97      1.86 o 
   2 -12   6       16.47       19.26      2.10 o 
   3 -12   6        0.21        2.05      1.17 o 
   4 -12   6       22.77       24.91      2.34 o 
   5 -12   6        1.02        0.01      0.65 o 
   6 -12   6       36.71       41.98      1.89 o 
   7 -12   6        0.17       -0.18      0.78 o 
  -7 -11   6       11.84       12.33      1.01 o 
  -6 -11   6        7.93        7.24      1.04 o 
  -5 -11   6       84.99       80.70      3.57 o 
  -4 -11   6       15.06       14.95      1.24 o 
  -3 -11   6       31.91       27.91      2.29 o 
  -2 -11   6        1.91        0.21      0.95 o 
  -1 -11   6        0.79        0.26      0.93 o 
   0 -11   6      122.81      117.57      4.91 o 
   1 -11   6        4.00        1.24      1.12 o 
   2 -11   6       70.97       70.14      3.60 o 
   3 -11   6       88.16       74.84      3.77 o 
   4 -11   6       86.66       93.07      4.39 o 
   5 -11   6        2.56        0.81      1.07 o 
   6 -11   6        0.04       -0.22      0.65 o 
   7 -11   6       21.36       27.10      1.65 o 
  -8 -10   6       59.41       61.06      2.00 o 
  -7 -10   6        1.77        1.62      0.89 o 
  -6 -10   6       46.62       42.27      1.87 o 
  -5 -10   6       28.48       25.14      1.39 o 
  -4 -10   6        3.90        3.77      0.70 o 
  -3 -10   6        4.06        2.53      1.07 o 
  -2 -10   6      164.76      160.09      5.96 o 
  -1 -10   6      701.23      683.13     20.83 o 
   0 -10   6        0.21        2.03      0.95 o 
   1 -10   6       29.21       25.26      2.03 o 
   2 -10   6       23.50       20.93      1.84 o 
   3 -10   6       51.80       42.68      2.67 o 
   4 -10   6       10.08        8.82      1.41 o 
   5 -10   6       11.31        9.84      1.11 o 
   6 -10   6        8.90       10.78      0.86 o 
   7 -10   6        0.91        1.85      0.67 o 
   8 -10   6        5.12        5.13      0.82 o 
  -9  -9   6        0.12       -0.68      0.74 o 
  -8  -9   6       10.63       10.33      0.95 o 
  -7  -9   6        7.73        6.70      0.97 o 
  -6  -9   6       95.49       89.13      2.77 o 
  -5  -9   6        7.66        5.58      0.78 o 
  -4  -9   6       47.50       43.81      2.55 o 
  -3  -9   6      234.16      216.36      7.44 o 
  -2  -9   6       93.29       88.37      3.69 o 
  -1  -9   6      364.01      336.00     10.72 o 
   0  -9   6       99.41      101.17      4.10 o 
   1  -9   6      116.22      119.00      4.62 o 
   2  -9   6      137.77      133.30      5.05 o 
   3  -9   6       16.18       18.99      1.27 o 
   4  -9   6      767.96      759.89     23.14 o 
   5  -9   6      132.48      136.92      4.04 o 
   6  -9   6      160.39      173.85      4.96 o 
   7  -9   6       30.42       29.91      1.33 o 
   8  -9   6       13.35       13.81      1.05 o 
  -9  -8   6        3.08        2.88      0.76 o 
  -8  -8   6        2.46        0.95      0.61 o 
  -7  -8   6        8.55        7.10      1.85 o 
  -6  -8   6       66.11       66.38      2.18 o 
  -5  -8   6        1.29        2.04      0.56 o 
  -4  -8   6       30.13       26.17      1.84 o 
  -3  -8   6       55.62       47.31      2.41 o 
  -2  -8   6        5.87        6.79      0.68 o 
  -1  -8   6      165.73      154.69      4.01 o 
   0  -8   6      488.91      482.00     14.66 o 
   1  -8   6       20.96       22.34      1.84 o 
   2  -8   6     1036.27     1001.48     21.88 o 
   3  -8   6        4.91        3.19      0.79 o 
   4  -8   6      195.40      204.88      5.31 o 
   5  -8   6       28.21       30.22      1.66 o 
   6  -8   6        1.75        0.84      0.72 o 
   7  -8   6       30.38       32.53      1.40 o 
   8  -8   6       12.52       14.58      1.89 o 
   9  -8   6        3.05        3.50      0.80 o 
 -10  -7   6       41.43       47.06      1.80 o 
  -9  -7   6        0.00        0.09      0.83 o 
  -8  -7   6        8.03        6.14      0.78 o 
  -7  -7   6       17.47       17.95      1.20 o 
  -6  -7   6       98.78       92.57      2.63 o 
  -5  -7   6        1.11        0.31      0.76 o 
  -4  -7   6       16.59       14.70      0.99 o 
  -3  -7   6       15.83       14.04      0.91 o 
  -2  -7   6       90.43       96.05      2.58 o 
  -1  -7   6       56.97       49.38      2.19 o 
   0  -7   6       12.64       15.64      0.69 o 
   1  -7   6      259.50      270.33      4.98 o 
   2  -7   6      253.32      234.76      5.25 o 
   3  -7   6       85.84       80.46      2.17 o 
   4  -7   6      198.06      204.25      5.25 o 
   5  -7   6       53.34       52.43      2.12 o 
   6  -7   6        0.07       -0.12      0.67 o 
   7  -7   6        6.09        6.90      0.76 o 
   8  -7   6        6.68        6.61      0.84 o 
   9  -7   6       53.93       55.18      1.95 o 
 -10  -6   6        7.93        9.38      0.98 o 
  -9  -6   6        1.20        0.21      0.73 o 
  -8  -6   6      665.85      684.37     12.39 o 
  -7  -6   6       11.87       11.87      2.55 o 
  -6  -6   6      204.57      195.24      4.59 o 
  -5  -6   6       39.73       36.30      2.07 o 
  -4  -6   6       10.11       11.57      0.81 o 
  -3  -6   6       16.05       13.80      0.70 o 
  -2  -6   6        0.71        2.35      0.37 o 
  -1  -6   6        1.20        0.64      0.48 o 
   0  -6   6      312.10      305.15      5.44 o 
   1  -6   6      653.20      633.26     10.99 o 
   2  -6   6        6.02        5.76      0.50 o 
   3  -6   6       59.35       56.70      1.56 o 
   4  -6   6     1307.46     1237.54     26.99 o 
   5  -6   6       61.75       58.21      2.23 o 
   6  -6   6        2.24        1.02      0.93 o 
   7  -6   6       37.27       39.34      1.46 o 
   8  -6   6       48.91       58.96      2.52 o 
   9  -6   6        2.79        3.90      0.66 o 
 -11  -5   6       46.11       49.58      2.21 o 
 -10  -5   6        6.61        7.96      1.35 o 
  -9  -5   6      401.10      408.43      7.37 o 
  -8  -5   6        9.05        9.31      0.75 o 
  -7  -5   6       22.60       21.99      1.64 o 
  -6  -5   6       48.57       48.67      2.49 o 
  -5  -5   6      238.03      229.44      4.63 o 
  -4  -5   6       22.96       22.79      1.10 o 
  -3  -5   6       23.28       19.25      1.87 o 
  -2  -5   6      124.00      128.41      3.71 o 
  -1  -5   6       21.01       22.95      1.00 o 
   0  -5   6       22.69       23.00      0.55 o 
   1  -5   6       64.02       53.89      1.24 o 
   2  -5   6       75.92       71.00      1.64 o 
   3  -5   6      116.90      104.10      2.39 o 
   4  -5   6        5.50        4.70      0.60 o 
   5  -5   6        0.82        0.12      0.57 o 
   6  -5   6       18.67       21.31      1.02 o 
   7  -5   6       29.98       32.62      1.99 o 
   8  -5   6      147.62      157.63      3.62 o 
   9  -5   6        1.63        1.17      0.57 o 
 -11  -4   6        5.31        6.44      1.11 o 
 -10  -4   6        0.81        0.96      0.69 o 
  -9  -4   6       72.18       73.19      1.99 o 
  -8  -4   6        1.32        1.05      0.48 o 
  -7  -4   6      147.90      136.54      2.89 o 
  -6  -4   6       19.37       18.22      0.72 o 
  -5  -4   6       94.74       93.54      2.14 o 
  -4  -4   6       44.57       51.75      1.53 o 
  -3  -4   6      217.38      219.89      4.99 o 
  -2  -4   6      745.91      808.40     16.53 o 
  -1  -4   6       90.03       73.50      3.12 o 
   0  -4   6       16.22       15.47      1.24 o 
   1  -4   6     1042.20     1076.65     18.33 o 
   2  -4   6     1051.22     1017.89     17.47 o 
   3  -4   6      729.38      733.33     13.80 o 
   4  -4   6      232.04      228.56      4.79 o 
   5  -4   6      145.93      149.72      4.18 o 
   6  -4   6       53.55       52.97      2.23 o 
   7  -4   6        0.01       -0.23      0.49 o 
   8  -4   6       17.31       14.61      1.07 o 
   9  -4   6        4.55        2.82      0.63 o 
 -12  -3   6       22.94       24.09      1.74 o 
 -11  -3   6      114.97      127.16      3.14 o 
 -10  -3   6      151.03      153.93      3.41 o 
  -9  -3   6        5.93        6.42      1.03 o 
  -8  -3   6       17.89       17.37      0.77 o 
  -7  -3   6       49.73       48.90      1.41 o 
  -6  -3   6      200.60      203.85      3.50 o 
  -5  -3   6       46.28       37.68      1.12 o 
  -4  -3   6       19.99       22.14      0.91 o 
  -3  -3   6      254.83      273.37      6.12 o 
  -2  -3   6      967.90     1148.25     36.89 o 
   0  -3   6      520.66      566.75     18.71 o 
   1  -3   6      528.96      614.31     18.43 o 
   2  -3   6       82.78       83.56      2.38 o 
   3  -3   6       41.37       49.72      1.81 o 
   4  -3   6       36.23       40.34      1.37 o 
   5  -3   6        7.34        5.71      0.83 o 
   6  -3   6      205.48      192.00      3.99 o 
   7  -3   6        0.00       -0.38      0.48 o 
   8  -3   6        0.01       -0.58      0.44 o 
   9  -3   6       29.01       29.49      1.10 o 
 -12  -2   6      126.08      127.80      3.86 o 
 -11  -2   6      167.37      167.75      3.34 o 
 -10  -2   6      151.09      150.58      2.96 o 
  -9  -2   6        0.84       -0.16      0.46 o 
  -8  -2   6       74.21       76.09      1.66 o 
  -7  -2   6      443.34      425.80      7.97 o 
  -6  -2   6       34.03       39.03      1.02 o 
  -5  -2   6       74.22       57.73      1.29 o 
  -4  -2   6       68.35       68.79      1.91 o 
  -3  -2   6     4815.70     5294.66    112.48 o 
  -2  -2   6      177.01      186.64      6.82 o 
   0  -2   6      264.29      302.01      8.14 o 
   1  -2   6      179.95      203.46      4.58 o 
   2  -2   6      189.21      221.28      5.30 o 
   3  -2   6        8.79       12.41      0.95 o 
   4  -2   6        5.80        5.59      0.92 o 
   5  -2   6       19.70       16.89      0.89 o 
   6  -2   6       43.76       39.10      1.21 o 
   7  -2   6        2.03        1.89      0.52 o 
   8  -2   6        1.72        0.89      0.49 o 
   9  -2   6      124.77      141.47      4.54 o 
 -12  -1   6       39.69       41.77      1.80 o 
 -11  -1   6        0.28        1.17      0.64 o 
 -10  -1   6       15.61       15.94      0.91 o 
  -9  -1   6        0.42        0.69      0.46 o 
  -8  -1   6       25.23       25.39      1.35 o 
  -7  -1   6       40.18       36.57      1.01 o 
  -6  -1   6        0.19       -0.50      0.27 o 
  -5  -1   6       27.67       28.81      1.19 o 
  -4  -1   6      351.53      418.63      9.36 o 
  -3  -1   6      197.39      246.61     19.01 o 
  -2  -1   6      156.72      224.07      5.18 o 
  -1  -1   6       56.89       67.25      1.75 o 
   0  -1   6        1.79        1.42      0.25 o 
   1  -1   6      834.19      900.34     19.35 o 
   2  -1   6       69.02       60.07      1.07 o 
   3  -1   6        4.08        1.73      0.37 o 
   4  -1   6      130.30      139.40      2.57 o 
   5  -1   6      138.98      123.83      2.52 o 
   6  -1   6        6.09        3.87      0.63 o 
   7  -1   6        8.51        7.71      0.75 o 
   8  -1   6        1.83        2.59      0.86 o 
   9  -1   6        1.44        1.88      0.66 o 
 -12   0   6        9.15        9.91      1.13 o 
 -11   0   6        2.15        2.10      0.64 o 
 -10   0   6        2.68        2.95      0.61 o 
  -9   0   6       37.90       37.03      1.22 o 
  -8   0   6       41.14       39.22      1.15 o 
  -7   0   6       49.50       45.20      1.15 o 
  -6   0   6        2.65        2.22      0.46 o 
  -5   0   6      298.55      306.56      5.36 o 
  -4   0   6       66.73       74.07      2.37 o 
  -3   0   6      444.23      551.14     12.18 o 
  -2   0   6      131.92      186.26      3.50 o 
  -1   0   6      139.74      179.26      3.90 o 
   0   0   6      145.05      168.38      3.89 o 
   1   0   6        1.01        0.04      0.22 o 
   2   0   6       10.52        9.83      0.50 o 
   3   0   6        1.19        1.68      0.35 o 
   4   0   6        7.18        5.47      1.02 o 
   5   0   6       12.70        9.36      0.76 o 
   6   0   6        0.32        0.14      0.43 o 
   7   0   6       17.24       18.94      1.33 o 
   8   0   6       10.48        9.66      0.79 o 
 -12   1   6        0.04       -1.20      0.75 o 
 -11   1   6        2.07        2.16      1.01 o 
 -10   1   6        0.62       -0.15      0.57 o 
  -9   1   6       88.88       87.94      1.98 o 
  -8   1   6       30.35       23.29      0.94 o 
  -7   1   6        1.81        2.10      0.43 o 
  -6   1   6       66.94       64.89      1.20 o 
  -5   1   6      210.31      214.61      3.36 o 
  -4   1   6      446.82      527.62      9.59 o 
  -3   1   6      230.13      257.66      4.49 o 
  -2   1   6      174.36      268.16      4.69 o 
  -1   1   6       29.98       28.47      0.69 o 
   0   1   6      666.10      789.65     15.29 o 
   1   1   6      329.72      382.23      5.72 o 
   2   1   6        2.62        3.87      0.43 o 
   3   1   6      430.05      426.83      6.65 o 
   4   1   6      199.68      180.12      3.21 o 
   5   1   6       13.64       14.83      0.68 o 
   6   1   6       20.92       18.24      0.79 o 
   7   1   6        0.02        0.14      0.47 o 
   8   1   6        0.57        1.17      0.54 o 
 -12   2   6        0.13        0.56      0.80 o 
 -11   2   6       64.84       62.24      2.10 o 
 -10   2   6      281.56      266.17      4.65 o 
  -9   2   6      540.69      522.89      8.17 o 
  -8   2   6        2.16        2.21      0.50 o 
  -7   2   6       30.90       30.34      1.12 o 
  -6   2   6       24.05       23.25      0.78 o 
  -5   2   6       87.52       98.36      1.60 o 
  -4   2   6        4.85        4.97      0.41 o 
  -3   2   6        0.64       -0.15      0.25 o 
  -2   2   6      199.27      261.95      5.53 o 
  -1   2   6        1.31        2.29      0.39 o 
   0   2   6      288.29      326.66      5.53 o 
   1   2   6      105.07      114.63      2.10 o 
   2   2   6       84.03       82.93      1.61 o 
   3   2   6       19.35       19.22      0.82 o 
   4   2   6        6.71        6.97      0.85 o 
   5   2   6       83.37       76.39      1.58 o 
   6   2   6        9.62        8.57      0.68 o 
   7   2   6       13.63       17.58      0.87 o 
   8   2   6        2.52        3.12      0.65 o 
 -12   3   6       11.18       12.86      1.59 o 
 -11   3   6      242.91      247.28      5.18 o 
 -10   3   6      218.19      218.49      3.99 o 
  -9   3   6      128.98      137.86      3.10 o 
  -8   3   6       15.44       11.77      0.93 o 
  -7   3   6        0.88        1.39      0.45 o 
  -6   3   6      349.40      390.58      6.74 o 
  -5   3   6      167.23      176.93      2.62 o 
  -4   3   6        0.37        0.66      0.27 o 
  -3   3   6       43.77       52.76      1.08 o 
  -2   3   6      752.98      852.41     14.27 o 
  -1   3   6      221.99      249.20      3.51 o 
   0   3   6      390.31      416.20      6.44 o 
   1   3   6       53.18       55.48      1.12 o 
   2   3   6       91.57       94.62      1.73 o 
   3   3   6       74.77       76.50      1.52 o 
   4   3   6        0.23        0.54      0.38 o 
   5   3   6       32.34       31.44      1.01 o 
   6   3   6       10.89       11.17      0.76 o 
   7   3   6        2.64        3.50      0.87 o 
 -12   4   6        0.07        0.56      0.82 o 
 -11   4   6       66.26       67.09      2.23 o 
 -10   4   6        0.22        1.39      0.72 o 
  -9   4   6       66.33       68.39      1.77 o 
  -8   4   6        6.44        7.84      0.69 o 
  -7   4   6       12.55       13.25      0.77 o 
  -6   4   6       27.07       26.51      0.91 o 
  -5   4   6        0.37        1.14      0.39 o 
  -4   4   6       17.25       17.73      0.63 o 
  -3   4   6       77.32       81.63      1.36 o 
  -2   4   6       21.43       23.75      0.71 o 
  -1   4   6        8.23        8.43      0.59 o 
   0   4   6        9.23        9.78      0.62 o 
   1   4   6      346.44      346.09      5.34 o 
   2   4   6      103.65       98.22      2.23 o 
   3   4   6        1.28        0.81      0.41 o 
   4   4   6        1.77        1.27      0.44 o 
   5   4   6        7.43        6.91      0.61 o 
   6   4   6        0.38        0.31      0.49 o 
   7   4   6        2.15        1.84      0.63 o 
 -12   5   6       15.99       18.74      1.37 o 
 -11   5   6       27.72       27.30      1.49 o 
 -10   5   6       42.80       38.59      1.66 o 
  -9   5   6       23.81       23.48      1.07 o 
  -8   5   6        0.03        0.38      0.50 o 
  -7   5   6       28.13       30.88      1.14 o 
  -6   5   6        1.10        0.28      0.44 o 
  -5   5   6       20.18       18.92      0.78 o 
  -4   5   6       17.89       17.74      0.82 o 
  -3   5   6       83.90       77.37      1.69 o 
  -2   5   6      106.74      105.83      1.78 o 
  -1   5   6       29.21       27.32      0.84 o 
   0   5   6       63.01       65.71      1.41 o 
   1   5   6        0.96        3.08      0.61 o 
   2   5   6      235.52      232.57      3.89 o 
   3   5   6        2.23        1.90      0.64 o 
   4   5   6       37.90       38.48      1.16 o 
   5   5   6       26.08       25.80      1.03 o 
   6   5   6        5.71        5.86      0.80 o 
 -11   6   6        1.90        3.20      0.88 o 
 -10   6   6       23.34       24.89      1.38 o 
  -9   6   6       14.19       13.41      1.09 o 
  -8   6   6       11.90        7.67      0.75 o 
  -7   6   6        4.61        4.77      0.82 o 
  -6   6   6        8.12        4.90      0.79 o 
  -5   6   6       96.10       96.96      1.89 o 
  -4   6   6      128.18      120.40      2.17 o 
  -3   6   6       59.58       50.89      1.38 o 
  -2   6   6      624.70      610.56      8.30 o 
  -1   6   6       18.91       18.03      0.98 o 
   0   6   6     1394.05     1315.07     17.20 o 
   1   6   6        9.39        8.09      0.62 o 
   2   6   6      654.93      638.20      8.76 o 
   3   6   6      171.37      172.03      3.19 o 
   4   6   6      259.35      256.23      5.87 o 
   5   6   6      312.46      312.05      5.92 o 
 -11   7   6        2.54        2.72      0.89 o 
 -10   7   6        6.51        6.88      0.98 o 
  -9   7   6       60.71       51.37      1.90 o 
  -8   7   6      174.19      171.74      3.83 o 
  -7   7   6       51.10       47.21      1.48 o 
  -6   7   6       10.01        9.04      0.75 o 
  -5   7   6        8.38        6.81      0.61 o 
  -4   7   6       26.37       25.94      0.97 o 
  -3   7   6       27.22       22.91      0.91 o 
  -2   7   6      430.86      421.43      6.79 o 
  -1   7   6       45.86       33.72      1.08 o 
   0   7   6      360.11      359.71      5.27 o 
   1   7   6        0.39       -0.56      0.44 o 
   2   7   6       87.85       76.36      1.86 o 
   3   7   6      277.50      271.44      5.23 o 
   4   7   6       62.56       65.37      3.91 o 
   5   7   6       40.51       37.99      1.78 o 
 -10   8   6       10.19        8.75      1.11 o 
  -9   8   6        2.61        2.27      0.85 o 
  -8   8   6       54.78       56.84      1.97 o 
  -7   8   6        0.50       -0.47      0.63 o 
  -6   8   6        6.24        6.75      0.91 o 
  -5   8   6       22.46       20.79      0.92 o 
  -4   8   6       61.56       63.37      1.53 o 
  -3   8   6        0.49        0.14      0.42 o 
  -2   8   6        7.67        5.30      0.59 o 
  -1   8   6       60.96       59.01      1.46 o 
   0   8   6        5.07        4.99      0.67 o 
   1   8   6       37.07       34.14      1.41 o 
   2   8   6       16.33        9.78      0.93 o 
   3   8   6        6.62        7.18      0.90 o 
   4   8   6       41.23       40.28      1.85 o 
  -9   9   6       83.11       83.69      2.52 o 
  -8   9   6        0.11       -0.09      0.72 o 
  -7   9   6       32.90       33.24      1.56 o 
  -6   9   6        0.39        0.47      0.57 o 
  -5   9   6       11.84       11.66      0.87 o 
  -4   9   6        6.38        5.92      0.70 o 
  -3   9   6        0.00        0.28      0.53 o 
  -2   9   6       64.07       59.79      2.67 o 
  -1   9   6       42.26       38.33      1.77 o 
   0   9   6       32.01       34.88      1.49 o 
   1   9   6        5.19        5.22      0.83 o 
   2   9   6       22.85       25.46      1.50 o 
  -8  10   6       24.20       31.33      1.57 o 
  -7  10   6        4.14        3.04      1.09 o 
  -6  10   6        4.84        8.89      0.96 o 
  -5  10   6       35.19       35.51      1.57 o 
  -4  10   6       29.50       31.59      1.44 o 
  -3  10   6        4.99        4.58      1.03 o 
  -2  10   6      200.39      199.37      4.94 o 
  -1  10   6       16.88       20.74      1.41 o 
   0  10   6       11.51        9.17      1.08 o 
   1  10   6       18.60       18.06      1.35 o 
  -7  11   6       14.54       15.17      1.21 o 
  -6  11   6        0.59       -0.52      0.93 o 
  -5  11   6        4.08        2.08      1.00 o 
  -4  11   6       12.63       13.56      1.36 o 
  -3  11   6       42.66       47.45      2.11 o 
  -2  11   6        0.02       -0.55      0.86 o 
  -1  11   6      145.28      162.44      5.39 o 
  -3 -14   7       22.44       25.60      1.65 o 
  -2 -14   7        1.54        0.00      1.29 o 
  -1 -14   7        7.34        7.01      1.72 o 
   0 -14   7       11.11       11.51      1.98 o 
   1 -14   7       24.14       31.67      2.91 o 
   2 -14   7       26.47       32.48      2.93 o 
   3 -14   7        9.23        5.36      1.62 o 
   4 -14   7       15.88       16.56      2.24 o 
  -5 -13   7       37.81       38.63      1.96 o 
  -4 -13   7       20.11       24.18      1.53 o 
  -3 -13   7        0.01       -0.48      1.14 o 
  -2 -13   7        2.12        3.53      1.43 o 
  -1 -13   7        1.60        2.86      1.26 o 
   0 -13   7        0.19       -0.33      1.02 o 
   1 -13   7       23.42       26.76      2.45 o 
   2 -13   7       39.37       44.81      3.17 o 
   3 -13   7       67.75       74.84      4.10 o 
   4 -13   7       18.55       22.76      2.36 o 
   5 -13   7        0.32       -0.69      1.19 o 
  -6 -12   7        2.04        2.04      1.16 o 
  -5 -12   7        7.12        8.87      1.08 o 
  -4 -12   7        9.59        7.77      1.60 o 
  -3 -12   7        2.21        1.24      1.10 o 
  -2 -12   7        9.84        9.15      1.60 o 
  -1 -12   7       43.48       41.11      2.86 o 
   0 -12   7        0.62        0.98      1.02 o 
   1 -12   7       14.39       11.70      1.62 o 
   2 -12   7       22.97       22.50      2.14 o 
   3 -12   7       17.73       15.28      1.91 o 
   4 -12   7       30.55       28.12      2.48 o 
   5 -12   7        1.88        2.74      1.41 o 
   6 -12   7       19.36       23.76      2.50 o 
  -7 -11   7       12.26       15.17      1.35 o 
  -6 -11   7        2.44        2.45      0.82 o 
  -5 -11   7       22.58       23.55      2.24 o 
  -4 -11   7        4.43        5.00      1.26 o 
  -3 -11   7        0.43        1.53      1.00 o 
  -2 -11   7      156.09      149.00      5.79 o 
  -1 -11   7        9.87       13.18      1.60 o 
   0 -11   7       16.16       13.16      1.60 o 
   1 -11   7       99.92       97.72      4.31 o 
   2 -11   7       61.66       58.13      3.19 o 
   3 -11   7      124.56      115.07      4.93 o 
   4 -11   7       14.05        9.27      1.53 o 
   5 -11   7        3.84        1.43      1.14 o 
   6 -11   7       50.41       56.29      3.48 o 
   7 -11   7       24.87       34.30      2.14 o 
  -8 -10   7        1.34        0.93      0.91 o 
  -7 -10   7        6.49        5.76      1.31 o 
  -6 -10   7        6.79        6.95      0.93 o 
  -5 -10   7        6.61        5.98      1.33 o 
  -4 -10   7        4.55        3.79      1.12 o 
  -3 -10   7       15.84       16.18      1.60 o 
  -2 -10   7        0.71        0.17      0.81 o 
  -1 -10   7      152.04      144.21      5.41 o 
   0 -10   7        1.07        0.93      0.86 o 
   1 -10   7       59.14       53.36      2.81 o 
   2 -10   7      113.00      110.42      4.53 o 
   3 -10   7       23.60       23.43      1.98 o 
   4 -10   7       15.82       13.11      1.62 o 
   5 -10   7        0.13       -1.27      0.63 o 
   6 -10   7       28.38       31.35      1.92 o 
   7 -10   7       33.25       36.47      2.15 o 
  -9  -9   7        0.31        0.69      0.68 o 
  -8  -9   7        0.05       -0.22      0.77 o 
  -7  -9   7        3.40        2.19      0.77 o 
  -6  -9   7        4.30        2.17      1.12 o 
  -5  -9   7        0.68        1.07      0.91 o 
  -4  -9   7        2.86        3.19      1.00 o 
  -3  -9   7       70.09       62.01      2.91 o 
  -2  -9   7      120.06      108.04      4.19 o 
  -1  -9   7       70.96       68.72      2.17 o 
   0  -9   7       40.70       31.89      2.00 o 
   1  -9   7      484.70      464.27     14.35 o 
   2  -9   7       66.97       73.19      3.31 o 
   3  -9   7       60.14       64.86      2.31 o 
   4  -9   7      101.03      101.24      3.21 o 
   5  -9   7        1.04        1.08      0.77 o 
   6  -9   7      132.27      134.53      4.19 o 
   7  -9   7       30.72       32.00      2.02 o 
   8  -9   7       35.31       40.75      2.44 o 
  -9  -8   7       16.68       19.96      1.51 o 
  -8  -8   7        7.55        8.24      1.05 o 
  -7  -8   7        0.72       -0.37      0.62 o 
  -6  -8   7       43.29       36.66      2.41 o 
  -5  -8   7        0.60        0.02      0.71 o 
  -4  -8   7       28.35       26.96      1.84 o 
  -3  -8   7        0.84        0.27      0.47 o 
  -2  -8   7        8.91        5.58      0.54 o 
  -1  -8   7       40.31       30.48      1.79 o 
   0  -8   7      132.00      123.81      4.43 o 
   1  -8   7       67.53       63.44      4.34 o 
   2  -8   7      347.66      347.30      6.83 o 
   3  -8   7       20.13       18.30      3.97 o 
   4  -8   7      631.64      622.02     14.18 o 
   5  -8   7        0.13       -0.04      0.87 o 
   6  -8   7      364.37      375.63      9.28 o 
   7  -8   7       86.99       95.05      4.40 o 
   8  -8   7        1.72        2.54      0.73 o 
 -10  -7   7       46.85       50.07      1.82 o 
  -9  -7   7       54.09       53.77      2.45 o 
  -8  -7   7      180.48      177.69      6.42 o 
  -7  -7   7       20.10       19.18      1.21 o 
  -6  -7   7        0.22       -1.33      0.67 o 
  -5  -7   7        2.34        1.86      0.83 o 
  -4  -7   7      484.32      449.01     15.57 o 
  -3  -7   7       27.68       22.45      1.48 o 
  -2  -7   7       58.17       53.98      2.29 o 
  -1  -7   7        5.61        8.65      0.88 o 
   0  -7   7      280.92      314.88      5.66 o 
   1  -7   7      175.69      166.20      3.23 o 
   3  -7   7        8.48       10.47      0.88 o 
   4  -7   7       86.26       81.71      2.71 o 
   5  -7   7      197.92      196.15      8.12 o 
   6  -7   7        8.46        8.36      1.26 o 
   7  -7   7       27.73       28.81      1.88 o 
   8  -7   7        0.15        0.83      0.64 o 
 -10  -6   7      116.10      115.90      2.89 o 
  -9  -6   7        0.12        0.97      0.80 o 
  -8  -6   7      335.28      338.87      7.70 o 
  -7  -6   7       22.22       22.76      1.98 o 
  -6  -6   7       26.41       25.88      1.88 o 
  -5  -6   7      343.19      332.88      8.08 o 
  -4  -6   7       95.07       90.85      2.50 o 
  -3  -6   7       77.43       87.32      3.17 o 
  -2  -6   7       40.99       39.09      2.20 o 
  -1  -6   7      867.39      886.28     25.69 o 
   0  -6   7       44.36       43.31      1.38 o 
   1  -6   7      184.41      199.30      4.32 o 
   2  -6   7       65.94       60.20      1.50 o 
   3  -6   7      592.51      556.42     10.63 o 
   4  -6   7      737.05      721.34     16.17 o 
   5  -6   7       96.28       99.39      5.54 o 
   6  -6   7        0.93        0.75      0.71 o 
   7  -6   7       32.30       30.74      3.53 o 
   8  -6   7        2.33        2.47      0.72 o 
 -11  -5   7        7.19        8.25      1.71 o 
 -10  -5   7       32.85       36.86      1.52 o 
  -9  -5   7       26.99       27.70      1.56 o 
  -8  -5   7        4.82        4.70      1.23 o 
  -7  -5   7      187.90      179.70      6.41 o 
  -6  -5   7        0.16       -0.83      0.60 o 
  -5  -5   7      115.89      121.77      2.65 o 
  -4  -5   7      159.61      173.74      4.14 o 
  -3  -5   7      124.41      122.05      2.40 o 
  -2  -5   7      103.26      119.99      2.31 o 
   0  -5   7        0.66        0.61      0.32 o 
   1  -5   7        4.95        5.23      0.31 o 
   2  -5   7      125.49      111.16      2.34 o 
   3  -5   7      175.83      184.64      3.90 o 
   4  -5   7      185.11      176.94      4.69 o 
   5  -5   7        0.03       -0.50      0.64 o 
   6  -5   7       71.46       73.66      3.15 o 
   7  -5   7       20.69       19.57      1.10 o 
   8  -5   7        0.22       -1.10      0.59 o 
   9  -5   7        1.52        0.85      0.73 o 
 -11  -4   7        8.14        8.19      0.95 o 
 -10  -4   7        0.11       -0.34      0.68 o 
  -9  -4   7        1.32        0.13      0.68 o 
  -8  -4   7        1.46        0.38      0.64 o 
  -7  -4   7        7.24        7.67      1.75 o 
  -6  -4   7       34.14       34.08      1.21 o 
  -5  -4   7      203.58      182.85      3.72 o 
  -4  -4   7       40.67       36.73      1.23 o 
  -3  -4   7       85.40       98.63      1.97 o 
  -2  -4   7      271.02      301.65     10.44 o 
   0  -4   7      226.79      261.31      9.27 o 
   1  -4   7       45.04       33.21      0.75 o 
   2  -4   7        0.02        0.32      0.31 o 
   3  -4   7       13.32       16.64      1.01 o 
   4  -4   7      160.84      151.73      4.14 o 
   5  -4   7      161.08      159.55      4.46 o 
   6  -4   7       68.12       59.02      2.41 o 
   7  -4   7       32.39       33.43      1.38 o 
   8  -4   7       37.10       37.53      1.57 o 
 -12  -3   7        1.45       -0.20      0.92 o 
 -11  -3   7       16.04       20.97      1.26 o 
 -10  -3   7       55.05       57.59      1.82 o 
  -9  -3   7      151.93      153.81      3.39 o 
  -8  -3   7      497.36      486.66      8.82 o 
  -7  -3   7        0.49        0.20      0.50 o 
  -6  -3   7       38.67       34.37      1.18 o 
  -5  -3   7        1.64        2.21      0.35 o 
  -4  -3   7       62.12       68.05      1.90 o 
  -3  -3   7        1.79        0.07      0.31 o 
  -2  -3   7      237.71      296.01     10.37 o 
   0  -3   7        5.35        3.69      0.88 o 
   1  -3   7       45.89       50.78      1.63 o 
   2  -3   7       66.94       67.49      3.38 o 
   3  -3   7      413.54      412.22      8.05 o 
   4  -3   7      234.19      227.63      5.79 o 
   5  -3   7        0.10       -0.33      0.88 o 
   6  -3   7        1.14        0.20      0.53 o 
   7  -3   7        1.01        0.11      0.49 o 
   8  -3   7       66.30       72.37      1.97 o 
 -12  -2   7       27.30       27.47      2.99 o 
 -11  -2   7      185.09      194.32      3.71 o 
 -10  -2   7      115.97      112.47      2.41 o 
  -9  -2   7      313.07      297.96      5.81 o 
  -8  -2   7       27.47       23.68      1.06 o 
  -7  -2   7      187.04      171.06      4.43 o 
  -6  -2   7        4.62        5.43      0.56 o 
  -5  -2   7      320.33      325.71      5.59 o 
  -4  -2   7      164.42      174.08      4.85 o 
  -3  -2   7     3224.31     3736.52     63.51 o 
  -2  -2   7       80.12       82.56      3.69 o 
   0  -2   7        0.07        1.49      0.20 o 
   1  -2   7      227.40      252.55      4.64 o 
   2  -2   7        0.06        1.49      0.35 o 
   3  -2   7        2.47        1.70      0.47 o 
   4  -2   7       81.87       66.36      2.35 o 
   5  -2   7       75.91       66.25      1.97 o 
   6  -2   7       38.54       32.27      1.15 o 
   7  -2   7       34.46       38.80      1.34 o 
   8  -2   7        5.90        6.75      0.88 o 
 -12  -1   7        2.02        1.55      0.83 o 
 -11  -1   7      145.83      148.99      3.31 o 
 -10  -1   7       82.24       80.22      1.93 o 
  -9  -1   7      119.84      113.30      2.30 o 
  -8  -1   7      204.15      207.01      4.16 o 
  -7  -1   7        1.40        1.99      0.44 o 
  -6  -1   7       52.06       47.85      1.44 o 
  -5  -1   7      217.28      201.99      4.24 o 
  -4  -1   7      836.56      965.57     29.70 o 
  -3  -1   7      136.15      182.58      6.41 o 
  -2  -1   7       56.32       68.50      1.92 o 
  -1  -1   7       37.46       38.03      1.05 o 
   0  -1   7      256.52      294.78      5.33 o 
   1  -1   7      153.30      172.38      3.35 o 
   2  -1   7        7.67        8.42      0.66 o 
   3  -1   7       30.25       33.73      1.18 o 
   4  -1   7       20.52       17.90      0.98 o 
   5  -1   7        0.03       -0.25      0.46 o 
   6  -1   7        9.92       10.02      1.63 o 
   7  -1   7        0.34       -0.21      0.60 o 
   8  -1   7       33.27       33.75      1.29 o 
 -12   0   7        4.19        2.99      0.90 o 
 -11   0   7        9.59        6.95      0.80 o 
 -10   0   7       58.36       52.65      1.54 o 
  -9   0   7        3.80        2.64      0.54 o 
  -8   0   7      150.31      128.33      2.88 o 
  -7   0   7        2.93        1.81      0.47 o 
  -6   0   7       24.66       24.59      1.06 o 
  -5   0   7        5.39        4.10      0.48 o 
  -4   0   7      146.31      170.55      3.54 o 
  -3   0   7        0.48        0.24      0.33 o 
  -2   0   7       33.97       45.68      1.18 o 
  -1   0   7        0.83        2.53      0.46 o 
   0   0   7       26.29       28.38      0.94 o 
   1   0   7       15.63       22.36      1.07 o 
   2   0   7      269.66      260.73      4.48 o 
   3   0   7       19.58       18.16      0.94 o 
   4   0   7       33.38       29.98      1.01 o 
   5   0   7        0.01       -0.40      0.39 o 
   6   0   7       21.35       22.18      1.10 o 
   7   0   7       29.61       31.27      1.08 o 
   8   0   7        3.68        4.18      0.65 o 
 -12   1   7        6.09        4.73      0.96 o 
 -11   1   7        9.88        8.95      1.50 o 
 -10   1   7        6.21        5.95      0.72 o 
  -9   1   7       42.11       40.59      1.29 o 
  -8   1   7       75.10       66.25      1.69 o 
  -7   1   7        8.53        4.76      0.58 o 
  -6   1   7       23.15       20.19      0.83 o 
  -5   1   7       27.31       28.96      1.89 o 
  -4   1   7       24.63       26.77      1.08 o 
  -3   1   7        1.91        1.57      0.29 o 
  -2   1   7      577.26      764.31     11.03 o 
  -1   1   7      449.41      528.01      7.96 o 
   0   1   7      222.71      272.70      4.85 o 
   1   1   7       10.47       12.87      0.66 o 
   2   1   7       72.40       74.81      1.95 o 
   3   1   7       13.56       11.11      0.92 o 
   4   1   7        6.30        7.16      0.62 o 
   5   1   7       50.34       49.70      1.43 o 
   6   1   7        4.13        2.57      0.51 o 
   7   1   7       63.34       68.99      1.85 o 
 -12   2   7        6.93       10.99      1.13 o 
 -11   2   7       95.78       92.27      2.27 o 
 -10   2   7      298.05      293.83      5.05 o 
  -9   2   7      119.67      102.10      2.21 o 
  -8   2   7       27.33       29.82      1.29 o 
  -7   2   7      501.60      462.15      7.11 o 
  -6   2   7        0.54       -0.19      0.41 o 
  -5   2   7      220.76      239.35      4.15 o 
  -4   2   7        5.75        2.08      0.44 o 
  -3   2   7      290.14      370.47      9.32 o 
  -2   2   7      249.79      290.21      4.51 o 
  -1   2   7      152.08      177.51      5.89 o 
   0   2   7       96.00      103.74      2.45 o 
   1   2   7       42.00       48.11      1.73 o 
   2   2   7     1361.74     1362.44     20.07 o 
   3   2   7      389.45      387.24      6.23 o 
   4   2   7       41.52       34.33      1.17 o 
   5   2   7        0.03       -0.46      0.40 o 
   6   2   7       24.83       27.94      1.03 o 
   7   2   7        0.62        0.80      0.58 o 
 -12   3   7        5.60        3.97      0.95 o 
 -11   3   7       50.07       55.94      2.01 o 
 -10   3   7       38.40       34.50      1.32 o 
  -9   3   7       10.47        8.29      0.79 o 
  -8   3   7       94.14       89.38      1.98 o 
  -7   3   7      206.90      206.86      3.59 o 
  -6   3   7      413.73      383.71      6.01 o 
  -5   3   7        5.71       10.37      0.73 o 
  -4   3   7        0.75        2.06      0.39 o 
  -3   3   7       15.51       18.35      0.72 o 
  -2   3   7       11.04       13.36      0.93 o 
  -1   3   7       48.38       48.50      1.16 o 
   0   3   7       12.98       15.78      0.91 o 
   1   3   7      492.21      478.46      8.36 o 
   2   3   7       11.31       11.51      0.74 o 
   3   3   7       27.82       26.60      0.91 o 
   4   3   7       56.61       53.01      1.30 o 
   5   3   7        0.98        0.84      0.47 o 
   6   3   7       84.59       96.74      2.02 o 
   7   3   7       16.47       15.27      1.55 o 
 -12   4   7        3.52        3.35      0.92 o 
 -11   4   7       16.51       11.91      1.36 o 
 -10   4   7        8.43        9.38      0.98 o 
  -9   4   7      104.58       98.69      2.24 o 
  -8   4   7       25.55       24.49      1.06 o 
  -7   4   7       51.92       46.77      1.36 o 
  -6   4   7        4.18        1.87      0.47 o 
  -5   4   7       28.49       28.18      1.02 o 
  -4   4   7      153.36      138.58      2.31 o 
  -3   4   7        9.26       10.72      0.68 o 
  -2   4   7       84.24       83.47      1.83 o 
  -1   4   7        8.12        8.60      0.64 o 
   0   4   7       35.96       36.91      1.57 o 
   1   4   7        3.13        2.74      0.50 o 
   2   4   7       37.45       35.60      1.15 o 
   3   4   7       78.49       76.07      1.75 o 
   4   4   7       26.74       28.29      1.01 o 
   5   4   7       10.77        9.50      0.73 o 
   6   4   7        0.37        0.27      0.52 o 
 -11   5   7       13.08       12.79      1.67 o 
 -10   5   7        0.01       -0.56      0.70 o 
  -9   5   7       41.99       40.07      1.40 o 
  -8   5   7      156.41      139.38      2.81 o 
  -7   5   7       20.50       17.29      0.90 o 
  -6   5   7       13.13        9.02      0.85 o 
  -5   5   7      183.45      178.51      2.89 o 
  -4   5   7      127.91      127.71      2.23 o 
  -3   5   7        8.87        8.40      0.59 o 
  -2   5   7       95.53       96.29      1.82 o 
  -1   5   7       22.91       21.97      0.85 o 
   0   5   7        2.31        2.31      0.46 o 
   1   5   7        0.77        1.34      0.44 o 
   2   5   7       98.16       95.80      2.05 o 
   3   5   7       22.13       22.13      1.35 o 
   4   5   7       17.41       16.18      0.92 o 
   5   5   7        6.81        5.48      0.71 o 
 -11   6   7        3.48        2.18      0.89 o 
 -10   6   7        0.09        0.92      0.75 o 
  -9   6   7       40.38       39.11      1.66 o 
  -8   6   7        8.93        9.61      0.81 o 
  -7   6   7       20.75       22.32      1.09 o 
  -6   6   7        1.49        0.50      0.50 o 
  -5   6   7      326.21      317.68      4.71 o 
  -4   6   7      114.69      109.02      2.07 o 
  -3   6   7       26.94       23.77      0.92 o 
  -2   6   7       82.54       79.26      1.71 o 
  -1   6   7       11.60       12.47      0.72 o 
   0   6   7       10.37       14.60      0.77 o 
   1   6   7        0.38        0.15      0.45 o 
   2   6   7      323.62      321.69      4.85 o 
   3   6   7        3.50        2.89      0.58 o 
   4   6   7      175.71      167.58      3.83 o 
   5   6   7       81.73       80.17      2.29 o 
 -10   7   7       64.07       66.40      2.25 o 
  -9   7   7        8.46        9.26      1.04 o 
  -8   7   7        0.07       -0.05      0.65 o 
  -7   7   7        3.38        3.21      0.64 o 
  -6   7   7      429.73      403.81      5.91 o 
  -5   7   7      104.08       98.32      2.00 o 
  -4   7   7       30.13       26.18      1.01 o 
  -3   7   7        4.71        6.18      0.60 o 
  -2   7   7        0.06       -0.56      0.40 o 
  -1   7   7       12.60        8.79      0.69 o 
   0   7   7      317.21      310.40      4.72 o 
   1   7   7        0.52        0.26      0.47 o 
   2   7   7      221.89      220.62      4.75 o 
   3   7   7       63.81       66.49      2.44 o 
   4   7   7      123.08      119.15      2.93 o 
 -10   8   7       73.35       78.00      3.39 o 
  -9   8   7        0.97        0.62      0.80 o 
  -8   8   7        6.30        6.78      1.07 o 
  -7   8   7       25.64       27.89      1.42 o 
  -6   8   7       38.59       37.11      1.22 o 
  -5   8   7       16.06       17.08      0.89 o 
  -4   8   7       16.26       16.36      1.02 o 
  -3   8   7        0.17       -0.61      0.65 o 
  -2   8   7       40.14       36.87      1.20 o 
  -1   8   7       10.36        7.57      0.68 o 
   0   8   7        6.60        6.05      0.67 o 
   1   8   7       24.65       25.03      1.30 o 
   2   8   7       27.12       23.02      1.63 o 
   3   8   7        0.32       -0.69      0.67 o 
  -9   9   7        5.37        5.46      1.18 o 
  -8   9   7       22.91       25.23      1.45 o 
  -7   9   7        2.72        2.83      0.81 o 
  -6   9   7       11.66       12.83      0.95 o 
  -5   9   7        2.88        3.29      0.68 o 
  -4   9   7        0.12        0.81      0.62 o 
  -3   9   7        0.23        0.73      0.58 o 
  -2   9   7       15.90       14.85      1.36 o 
  -1   9   7        0.76       -0.42      0.68 o 
   0   9   7       27.80       24.26      1.32 o 
   1   9   7       27.46       25.79      1.44 o 
  -7  10   7       21.70       20.54      1.34 o 
  -6  10   7       56.92       59.33      2.10 o 
  -5  10   7       67.15       61.01      2.08 o 
  -4  10   7        0.25       -0.29      1.35 o 
  -3  10   7      115.15      126.68      3.13 o 
  -2  10   7        1.63        0.97      0.93 o 
  -1  10   7       52.74       55.29      2.23 o 
  -3 -14   8        6.04        6.39      1.69 o 
  -2 -14   8       14.14       11.49      1.98 o 
  -1 -14   8        1.50        2.31      1.41 o 
   0 -14   8        0.00       -0.38      1.17 o 
   1 -14   8        1.31        2.12      1.29 o 
   2 -14   8       20.38       21.40      2.38 o 
   3 -14   8        4.07        3.43      1.53 o 
  -5 -13   8       67.18       74.34      4.17 o 
  -4 -13   8        8.34        7.91      1.76 o 
  -3 -13   8      110.52      111.28      5.15 o 
  -2 -13   8       46.59       48.33      3.22 o 
  -1 -13   8       14.86       18.23      2.07 o 
   0 -13   8        9.92       10.56      1.76 o 
   1 -13   8        0.10       -1.50      1.00 o 
   2 -13   8       20.03       21.71      2.24 o 
   3 -13   8        0.06        1.12      1.14 o 
   4 -13   8        0.72        0.21      1.10 o 
   5 -13   8       10.15        8.58      1.79 o 
  -6 -12   8       15.08        9.75      1.86 o 
  -5 -12   8      152.28      167.90      6.74 o 
  -4 -12   8        0.15       -1.48      1.00 o 
  -3 -12   8      107.16      112.78      4.93 o 
  -2 -12   8       73.44       72.17      3.74 o 
  -1 -12   8       55.66       52.08      3.12 o 
   0 -12   8        0.19       -1.57      0.88 o 
   1 -12   8        6.99        6.24      1.38 o 
   2 -12   8       18.18       20.31      2.05 o 
   3 -12   8        0.05        1.26      1.10 o 
   4 -12   8       44.65       49.33      3.12 o 
   5 -12   8        1.77        1.41      1.17 o 
   6 -12   8        1.30       -0.48      1.19 o 
  -7 -11   8       49.91       55.17      2.30 o 
  -6 -11   8        2.82        2.45      1.29 o 
  -5 -11   8      123.35      134.01      5.58 o 
  -4 -11   8       24.65       22.90      2.03 o 
  -3 -11   8       55.59       50.45      2.93 o 
  -2 -11   8      470.61      485.26     15.32 o 
  -1 -11   8        0.51       -0.05      0.91 o 
   0 -11   8       11.21        7.94      1.33 o 
   1 -11   8       10.44        8.44      1.36 o 
   2 -11   8       58.39       58.15      3.17 o 
   3 -11   8        0.40        1.31      1.02 o 
   4 -11   8        0.15        0.10      0.98 o 
   5 -11   8        0.95       -0.74      1.02 o 
   6 -11   8        0.55       -0.21      1.12 o 
  -8 -10   8        1.24        0.54      1.57 o 
  -7 -10   8        0.26       -0.26      1.12 o 
  -6 -10   8        6.89        4.39      1.29 o 
  -5 -10   8       46.99       44.07      2.69 o 
  -4 -10   8       43.68       33.58      2.26 o 
  -3 -10   8      206.79      197.91      6.94 o 
  -2 -10   8       41.58       38.92      2.29 o 
  -1 -10   8       25.32       27.34      1.95 o 
   0 -10   8        0.05       -0.71      0.71 o 
   1 -10   8      128.35      113.33      4.50 o 
   2 -10   8      107.33      100.12      4.22 o 
   3 -10   8       10.94        9.18      1.33 o 
   4 -10   8       11.17        9.99      1.50 o 
   5 -10   8        7.82        6.21      1.07 o 
   6 -10   8        0.81        2.00      0.97 o 
   7 -10   8        1.69        1.06      0.96 o 
  -9  -9   8        1.35        0.60      0.89 o 
  -8  -9   8        1.93        1.88      0.83 o 
  -7  -9   8        2.41        1.17      1.14 o 
  -6  -9   8        6.75        6.70      1.26 o 
  -5  -9   8       24.61       26.65      2.05 o 
  -4  -9   8        0.05       -0.86      0.67 o 
  -3  -9   8       47.37       47.17      2.43 o 
  -2  -9   8        3.87        3.25      0.53 o 
  -1  -9   8       11.25       12.35      1.24 o 
   0  -9   8       69.03       64.54      2.88 o 
   1  -9   8       39.97       32.06      1.98 o 
   2  -9   8       66.47       70.05      3.17 o 
   3  -9   8      216.33      204.14      5.30 o 
   4  -9   8       10.41       12.97      1.20 o 
   5  -9   8       91.32       97.59      4.58 o 
   6  -9   8      199.07      212.15      5.91 o 
   7  -9   8        2.44        2.79      1.02 o 
  -9  -8   8       84.75       89.37      3.05 o 
  -8  -8   8       97.49       93.89      2.95 o 
  -7  -8   8        3.19        2.98      1.17 o 
  -6  -8   8       19.54       14.90      1.60 o 
  -5  -8   8      137.44      113.75      4.46 o 
  -4  -8   8        2.22       -0.26      0.62 o 
  -3  -8   8      167.49      133.94      4.72 o 
  -2  -8   8        8.55       10.18      1.02 o 
  -1  -8   8        6.51        6.86      0.91 o 
   0  -8   8        4.17        6.96      0.93 o 
   1  -8   8        5.31        4.65      0.99 o 
   2  -8   8       49.09       49.35      1.84 o 
   3  -8   8       65.90       64.87      2.28 o 
   4  -8   8      289.25      303.52      7.52 o 
   5  -8   8        6.91        6.45      1.08 o 
   6  -8   8      140.78      140.79      6.52 o 
   7  -8   8       18.32       17.82      1.59 o 
   8  -8   8       74.33       89.33      4.35 o 
 -10  -7   8       49.13       51.93      2.60 o 
  -9  -7   8      196.47      219.15      5.58 o 
  -8  -7   8       40.65       38.32      2.65 o 
  -7  -7   8       53.27       51.07      2.88 o 
  -6  -7   8      167.09      138.99      5.22 o 
  -5  -7   8       49.87       55.96      2.65 o 
  -4  -7   8      139.43      114.81      3.08 o 
  -3  -7   8       12.35       11.61      1.02 o 
  -2  -7   8       24.84       18.97      1.24 o 
  -1  -7   8       43.66       45.40      1.95 o 
   0  -7   8       31.40       35.17      1.41 o 
   1  -7   8       31.36       29.44      0.89 o 
   2  -7   8        0.81       -0.08      1.00 o 
   3  -7   8      537.01      525.75     12.02 o 
   4  -7   8        0.62        1.15      0.67 o 
   5  -7   8       26.90       26.55      1.63 o 
   6  -7   8      214.63      216.43      7.64 o 
   7  -7   8       47.45       49.82      4.35 o 
   8  -7   8      102.79      109.08      3.91 o 
 -10  -6   8       32.02       34.07      2.32 o 
  -9  -6   8        4.56        4.06      0.90 o 
  -8  -6   8        3.64        3.53      1.17 o 
  -7  -6   8       12.34       10.65      1.36 o 
  -6  -6   8      500.86      450.32     13.94 o 
  -5  -6   8      135.60      130.08      3.48 o 
  -4  -6   8       22.34       15.40      1.24 o 
  -3  -6   8       51.29       49.21      1.51 o 
  -2  -6   8        1.15        1.93      0.30 o 
  -1  -6   8       15.99       18.52      1.02 o 
   0  -6   8        2.06        2.43      0.40 o 
   1  -6   8        9.05        6.45      0.64 o 
   2  -6   8       40.04       39.28      1.14 o 
   3  -6   8      142.97      143.17      3.20 o 
   4  -6   8       49.42       48.73      1.99 o 
   5  -6   8        1.52        1.09      0.69 o 
   6  -6   8       67.08       68.17      2.69 o 
   7  -6   8        0.19        0.48      0.92 o 
   8  -6   8        4.89        4.85      0.87 o 
 -11  -5   8        0.00       -0.28      0.84 o 
 -10  -5   8        0.54        0.70      0.78 o 
  -9  -5   8        1.01        0.47      0.70 o 
  -8  -5   8       12.14       10.13      1.43 o 
  -7  -5   8       54.79       53.46      2.72 o 
  -6  -5   8        8.84        6.17      1.00 o 
  -5  -5   8      253.60      238.31      5.60 o 
  -4  -5   8        0.90        0.79      0.36 o 
  -3  -5   8       70.35       84.81      1.77 o 
  -2  -5   8       15.28       17.49      1.45 o 
   0  -5   8       18.37       17.42      1.67 o 
   1  -5   8       97.44       89.31      2.48 o 
   2  -5   8       36.71       32.98      1.75 o 
   3  -5   8       11.61        9.51      0.65 o 
   4  -5   8       73.44       68.07      2.42 o 
   5  -5   8        3.60        3.45      0.80 o 
   6  -5   8        0.82        0.32      1.17 o 
   7  -5   8        0.40        0.66      0.83 o 
   8  -5   8       42.69       47.32      1.99 o 
 -11  -4   8       15.99       17.05      1.83 o 
 -10  -4   8       10.86       13.11      1.19 o 
  -9  -4   8       17.91       18.84      1.68 o 
  -8  -4   8       16.95       14.99      1.57 o 
  -7  -4   8        0.17       -0.57      0.45 o 
  -6  -4   8        1.06       -0.12      0.95 o 
  -5  -4   8        2.82        3.00      0.62 o 
  -4  -4   8        4.29        3.37      0.45 o 
  -3  -4   8       12.91       10.81      0.49 o 
  -2  -4   8      265.06      292.50     10.39 o 
   0  -4   8        8.72        9.96      1.31 o 
   1  -4   8       96.54       98.82      2.97 o 
   2  -4   8      206.12      219.60      4.19 o 
   3  -4   8        3.97        3.32      0.54 o 
   4  -4   8       14.57       15.30      1.16 o 
   5  -4   8       55.67       55.26      2.26 o 
   6  -4   8       68.90       67.30      2.70 o 
   7  -4   8       65.84       67.48      2.82 o 
   8  -4   8       13.49       11.17      1.12 o 
 -11  -3   8       86.13       93.34      2.54 o 
 -10  -3   8       24.97       25.55      1.54 o 
  -9  -3   8      157.50      157.43      3.45 o 
  -8  -3   8       91.20       85.14      2.73 o 
  -7  -3   8      554.38      542.99     12.25 o 
  -6  -3   8     1019.16      989.61     18.49 o 
  -5  -3   8      229.00      210.95      5.04 o 
  -4  -3   8        1.33        1.13      0.37 o 
  -3  -3   8      129.08      138.13      5.17 o 
  -2  -3   8       16.53       14.82      1.45 o 
   0  -3   8      124.08      150.39      2.88 o 
   1  -3   8      215.25      223.49      4.13 o 
   2  -3   8        4.63        5.53      0.48 o 
   3  -3   8        3.51        3.74      0.53 o 
   4  -3   8        9.72       10.04      0.97 o 
   5  -3   8      295.46      262.02      6.77 o 
   6  -3   8      169.74      167.55      6.14 o 
   7  -3   8       44.41       38.30      1.38 o 
   8  -3   8        5.81        4.51      0.88 o 
 -12  -2   8       24.68       29.21      1.77 o 
 -11  -2   8       62.78       62.05      1.76 o 
 -10  -2   8       13.36       11.53      0.96 o 
  -9  -2   8      301.82      294.42      5.76 o 
  -8  -2   8      848.78      815.81     18.16 o 
  -7  -2   8      388.42      351.65      8.24 o 
  -6  -2   8     1153.32     1114.67     20.74 o 
  -5  -2   8      453.28      451.31     10.17 o 
  -4  -2   8       39.22       31.87      2.65 o 
  -3  -2   8       76.11      107.35      4.21 o 
  -2  -2   8       18.25       25.89      1.01 o 
  -1  -2   8      291.86      337.49      7.03 o 
   0  -2   8      482.16      555.73      8.33 o 
   1  -2   8       83.31       82.38      1.57 o 
   2  -2   8      118.03      115.59      1.95 o 
   3  -2   8       15.71       15.43      0.71 o 
   4  -2   8      312.44      271.04      4.60 o 
   5  -2   8        2.74        0.71      0.44 o 
   6  -2   8        0.02       -0.13      0.72 o 
   7  -2   8       47.18       41.49      1.92 o 
   8  -2   8       85.63       98.48      2.39 o 
 -12  -1   8        0.12        0.36      0.69 o 
 -11  -1   8       20.34       18.46      1.71 o 
 -10  -1   8       10.49        7.27      0.85 o 
  -9  -1   8       57.73       55.14      1.72 o 
  -8  -1   8       71.13       66.44      2.90 o 
  -7  -1   8      164.44      148.55      3.99 o 
  -6  -1   8       31.45       31.51      1.16 o 
  -5  -1   8      240.01      235.43      4.92 o 
  -4  -1   8      272.04      291.93      6.82 o 
  -3  -1   8       98.53      114.17      3.01 o 
  -2  -1   8        2.66        5.54      0.53 o 
  -1  -1   8        0.36        1.55      0.36 o 
   0  -1   8       76.67       86.05      1.90 o 
   1  -1   8      153.86      154.26      3.13 o 
   2  -1   8       41.87       43.93      1.46 o 
   3  -1   8        0.37        0.00      0.39 o 
   4  -1   8      143.75      134.17      3.07 o 
   5  -1   8       16.44       14.69      0.98 o 
   6  -1   8       24.96       22.60      1.04 o 
   7  -1   8       29.47       25.64      1.17 o 
 -12   0   8        1.51        0.29      0.66 o 
 -11   0   8       26.46       25.94      1.21 o 
 -10   0   8       25.61       25.78      1.12 o 
  -9   0   8       55.29       46.88      1.59 o 
  -8   0   8        9.50        6.29      1.08 o 
  -7   0   8       47.51       41.43      1.70 o 
  -6   0   8        0.48        0.04      0.39 o 
  -5   0   8        3.24        2.84      0.49 o 
  -4   0   8       11.77       10.55      0.80 o 
  -3   0   8        2.22        2.44      0.79 o 
  -2   0   8        1.27        1.10      0.48 o 
  -1   0   8       56.24       64.44      1.79 o 
   0   0   8        0.12        0.55      0.63 o 
   1   0   8       13.70       16.63      0.75 o 
   2   0   8       12.13       12.51      0.77 o 
   3   0   8       54.01       45.54      1.50 o 
   4   0   8        4.57        5.15      1.20 o 
   5   0   8        2.39        1.39      0.51 o 
   6   0   8       40.88       40.30      1.36 o 
   7   0   8        0.85        0.77      0.67 o 
 -12   1   8       16.77       16.26      1.30 o 
 -11   1   8       53.51       48.38      1.64 o 
 -10   1   8        1.75        0.05      0.62 o 
  -9   1   8        1.42        1.47      0.59 o 
  -8   1   8       65.92       59.69      2.02 o 
  -7   1   8       39.65       36.53      1.28 o 
  -6   1   8       41.81       41.77      1.71 o 
  -5   1   8        6.31        4.24      0.55 o 
  -4   1   8       38.22       41.27      1.87 o 
  -3   1   8       67.36       80.84      1.71 o 
  -2   1   8      155.26      200.56      3.54 o 
  -1   1   8        3.29        5.22      0.48 o 
   0   1   8        5.92        7.49      0.63 o 
   1   1   8       86.46       86.77      2.15 o 
   2   1   8      179.96      187.92      3.94 o 
   3   1   8       66.21       61.50      2.36 o 
   4   1   8      203.40      191.41      3.50 o 
   5   1   8       38.30       33.58      1.72 o 
   6   1   8        0.74        1.06      0.59 o 
   7   1   8       37.77       35.67      1.22 o 
 -12   2   8       88.09       80.54      3.11 o 
 -11   2   8        0.55        0.78      0.65 o 
 -10   2   8      218.88      213.61      3.93 o 
  -9   2   8       43.75       35.91      1.24 o 
  -8   2   8        2.56        2.55      0.60 o 
  -7   2   8       33.23       21.04      1.79 o 
  -6   2   8        0.68        1.19      0.47 o 
  -5   2   8      226.43      196.00      5.06 o 
  -4   2   8       23.55       19.87      1.05 o 
  -3   2   8       62.96       77.78      1.76 o 
  -2   2   8        4.66        8.42      0.66 o 
  -1   2   8        2.39        3.77      0.60 o 
   0   2   8      157.49      158.30      3.94 o 
   1   2   8      260.88      259.16      6.01 o 
   2   2   8      482.80      463.92      8.69 o 
   3   2   8       46.33       46.76      1.37 o 
   4   2   8       28.16       28.61      1.12 o 
   5   2   8      115.60      122.46      2.64 o 
   6   2   8       23.92       23.44      1.00 o 
 -12   3   8       19.14       19.16      1.37 o 
 -11   3   8      100.30       96.49      2.36 o 
 -10   3   8       10.93        9.59      0.83 o 
  -9   3   8       48.42       34.71      1.25 o 
  -8   3   8       15.69       13.04      0.79 o 
  -7   3   8       35.53       23.75      1.15 o 
  -6   3   8       18.40       21.95      1.07 o 
  -5   3   8      197.90      183.57      3.79 o 
  -4   3   8      133.56      126.48      2.90 o 
  -3   3   8      149.91      167.75      3.59 o 
  -2   3   8       44.51       41.27      1.41 o 
  -1   3   8        0.95        2.41      0.71 o 
   0   3   8       52.09       49.06      1.63 o 
   1   3   8      322.13      313.08      5.77 o 
   2   3   8       83.92       82.74      2.13 o 
   3   3   8       20.04       18.47      0.94 o 
   4   3   8        0.20        0.48      0.54 o 
   5   3   8       80.16       78.90      1.77 o 
   6   3   8        0.92        0.86      0.56 o 
 -11   4   8        0.77       -1.30      0.71 o 
 -10   4   8        2.58        1.51      0.66 o 
  -9   4   8        0.39        0.24      0.51 o 
  -8   4   8        1.86        1.65      0.54 o 
  -7   4   8       60.51       48.12      1.41 o 
  -6   4   8       40.34       36.04      1.41 o 
  -5   4   8        0.61        0.29      0.42 o 
  -4   4   8       52.82       44.36      1.30 o 
  -3   4   8       77.28       75.83      1.76 o 
  -2   4   8       10.16        8.56      0.68 o 
  -1   4   8        4.91        4.54      0.57 o 
   0   4   8       16.95       17.27      0.88 o 
   1   4   8      146.18      130.97      2.66 o 
   2   4   8        6.75        6.56      0.76 o 
   3   4   8       46.32       44.07      1.42 o 
   4   4   8        0.01       -0.93      0.49 o 
   5   4   8        7.52        6.97      0.70 o 
 -11   5   8        2.98        3.73      0.93 o 
 -10   5   8        1.87        1.62      0.67 o 
  -9   5   8       97.61       91.24      2.21 o 
  -8   5   8       11.74        8.43      0.77 o 
  -7   5   8        1.45        1.54      0.68 o 
  -6   5   8       61.52       56.73      1.57 o 
  -5   5   8       20.23       22.62      0.89 o 
  -4   5   8       68.84       68.33      1.72 o 
  -3   5   8        0.36        0.22      0.44 o 
  -2   5   8       10.94       10.35      0.75 o 
  -1   5   8       47.55       49.20      1.46 o 
   0   5   8       14.54       15.71      0.91 o 
   1   5   8       10.03       10.50      0.69 o 
   2   5   8        5.51        5.23      0.70 o 
   3   5   8       30.17       31.22      1.21 o 
   4   5   8      102.06       98.53      2.25 o 
 -11   6   8        5.35        4.60      1.40 o 
 -10   6   8       78.35       69.06      2.30 o 
  -9   6   8       58.22       53.87      1.71 o 
  -8   6   8       67.41       67.96      1.87 o 
  -7   6   8       13.85       11.79      1.09 o 
  -6   6   8        0.10        0.29      0.53 o 
  -5   6   8      701.29      672.36      9.20 o 
  -4   6   8        0.16       -0.03      0.43 o 
  -3   6   8       46.10       39.44      1.17 o 
  -2   6   8       27.44       25.08      0.98 o 
  -1   6   8       25.19       22.83      0.94 o 
   0   6   8       16.10       16.73      0.85 o 
   1   6   8       49.62       45.18      1.32 o 
   2   6   8       58.33       57.18      1.52 o 
   3   6   8       24.76       26.39      1.38 o 
   4   6   8      183.65      175.49      3.82 o 
 -10   7   8        0.02        0.32      0.78 o 
  -9   7   8        5.51        6.78      1.35 o 
  -8   7   8       71.15       75.99      2.05 o 
  -7   7   8        0.34       -0.39      0.55 o 
  -6   7   8      427.37      414.10      6.09 o 
  -5   7   8       83.56       85.40      1.86 o 
  -4   7   8        7.40        6.05      0.64 o 
  -3   7   8        6.52        5.62      0.62 o 
  -2   7   8       45.06       43.68      1.28 o 
  -1   7   8       90.25       85.55      1.87 o 
   0   7   8        0.00        0.14      0.48 o 
   1   7   8       13.37       14.18      0.86 o 
   2   7   8       96.68       93.70      2.24 o 
   3   7   8       10.08        9.32      1.50 o 
  -9   8   8        8.85        7.34      1.16 o 
  -8   8   8      160.73      165.30      3.89 o 
  -7   8   8        2.70        3.46      0.84 o 
  -6   8   8        1.82        1.42      0.57 o 
  -5   8   8        0.10        0.00      0.51 o 
  -4   8   8       72.44       66.12      1.66 o 
  -3   8   8        0.25       -0.16      0.50 o 
  -2   8   8        7.21       10.36      0.77 o 
  -1   8   8        2.57        2.50      0.58 o 
   0   8   8       27.07       29.31      1.27 o 
   1   8   8       61.50       57.69      1.97 o 
  -8   9   8        9.50        9.82      2.77 o 
  -7   9   8        5.21        5.44      1.45 o 
  -6   9   8        6.85        6.28      0.81 o 
  -5   9   8       22.90       19.93      1.61 o 
  -4   9   8       12.83       14.06      1.00 o 
  -3   9   8       36.21       39.57      1.64 o 
  -2   9   8        0.05       -0.13      0.71 o 
  -1   9   8        6.96        6.54      0.94 o 
   0   9   8        2.19        0.72      0.75 o 
  -5  10   8        7.32        7.79      0.91 o 
  -4  10   8      107.91      106.53      2.87 o 
  -3  10   8       15.79       10.74      1.11 o 
  -2 -14   9        5.45        5.51      1.53 o 
  -1 -14   9        7.24        6.58      1.60 o 
   0 -14   9        0.13       -1.57      1.00 o 
   1 -14   9        6.11        6.34      1.62 o 
   2 -14   9        1.69        0.83      1.29 o 
  -4 -13   9        1.01        1.48      1.26 o 
  -3 -13   9       57.75       68.45      3.81 o 
  -2 -13   9        0.10        1.67      1.19 o 
  -1 -13   9      210.06      240.36      8.75 o 
   0 -13   9        3.29        1.91      1.36 o 
   1 -13   9       26.93       29.62      2.62 o 
   2 -13   9        1.72        1.86      1.29 o 
   3 -13   9        1.40        1.64      1.19 o 
   4 -13   9        5.52        5.72      1.50 o 
  -6 -12   9        0.50       -1.24      1.19 o 
  -5 -12   9       27.38       29.48      2.50 o 
  -4 -12   9       13.50       15.25      1.86 o 
  -3 -12   9      180.54      197.55      7.34 o 
  -2 -12   9        5.35        2.34      1.17 o 
  -1 -12   9      270.95      279.87      9.63 o 
   0 -12   9        4.63        0.86      1.22 o 
   1 -12   9        5.70        7.08      1.50 o 
   2 -12   9        6.90        7.58      1.45 o 
   3 -12   9        0.10       -0.88      0.95 o 
   4 -12   9        3.25        3.48      1.31 o 
   5 -12   9        8.97       11.89      1.86 o 
  -7 -11   9       22.11       27.77      2.57 o 
  -6 -11   9        0.95       -0.33      1.07 o 
  -5 -11   9        0.10       -0.88      0.95 o 
  -4 -11   9        0.04        0.17      0.91 o 
  -3 -11   9      449.09      478.33     15.11 o 
  -2 -11   9      123.50      113.04      4.67 o 
  -1 -11   9       45.56       50.36      2.81 o 
   0 -11   9        5.85        5.22      1.22 o 
   1 -11   9        1.16        1.53      1.00 o 
   2 -11   9       34.26       28.31      2.22 o 
   3 -11   9       20.15       21.57      1.98 o 
   4 -11   9       14.41       12.27      1.72 o 
   5 -11   9       53.24       64.83      3.65 o 
   6 -11   9       12.08       14.13      1.98 o 
  -8 -10   9        1.91        2.10      1.41 o 
  -7 -10   9        1.31        0.21      1.10 o 
  -6 -10   9        0.04       -1.24      0.93 o 
  -5 -10   9        3.78        4.67      1.17 o 
  -4 -10   9       66.34       55.70      2.88 o 
  -3 -10   9       46.83       45.38      2.50 o 
  -2 -10   9       16.81       12.23      1.36 o 
  -1 -10   9        0.96        1.02      0.81 o 
   0 -10   9        0.26        0.45      0.79 o 
   1 -10   9       65.73       68.64      3.19 o 
   2 -10   9       21.14       19.73      1.79 o 
   3 -10   9        8.48        8.65      1.33 o 
   4 -10   9        7.66        6.32      1.33 o 
   5 -10   9        2.61        1.98      1.41 o 
   6 -10   9       13.81       13.18      1.40 o 
  -9  -9   9       17.09       16.27      1.42 o 
  -8  -9   9       41.35       45.38      3.07 o 
  -7  -9   9       43.13       41.66      2.76 o 
  -6  -9   9        0.04        0.05      0.83 o 
  -5  -9   9        5.82        6.53      1.17 o 
  -4  -9   9       14.18       17.54      1.57 o 
  -3  -9   9        1.79        0.64      0.69 o 
  -2  -9   9       15.79       12.94      1.24 o 
  -1  -9   9        4.26        6.41      0.95 o 
   0  -9   9       28.20       25.43      1.72 o 
   1  -9   9        0.67       -0.05      0.71 o 
   2  -9   9       23.05       23.12      1.74 o 
   3  -9   9       60.06       59.11      2.96 o 
   4  -9   9       47.55       47.46      2.10 o 
   5  -9   9       85.15       80.89      2.97 o 
   6  -9   9        1.17        1.21      1.23 o 
   7  -9   9        2.51        0.86      1.05 o 
  -9  -8   9        4.31        5.65      1.62 o 
  -8  -8   9        1.80        1.50      1.17 o 
  -7  -8   9        2.56        2.88      1.10 o 
  -6  -8   9       22.04       17.06      1.64 o 
  -5  -8   9        6.63        5.46      1.02 o 
  -4  -8   9        0.20       -0.64      0.62 o 
  -3  -8   9        5.96        2.07      0.71 o 
  -2  -8   9       18.47       11.27      1.02 o 
  -1  -8   9      300.59      266.93      8.34 o 
   0  -8   9       21.47       28.50      1.62 o 
   1  -8   9       13.47       10.52      0.86 o 
   2  -8   9        4.14        5.27      0.93 o 
   3  -8   9       25.65       27.59      1.52 o 
   4  -8   9       19.89       21.26      2.76 o 
   5  -8   9       31.05       31.29      1.82 o 
   6  -8   9       25.03       24.55      1.73 o 
   7  -8   9       19.29       15.11      1.53 o 
 -10  -7   9      101.20      101.65      3.34 o 
  -9  -7   9      216.36      201.63      7.70 o 
  -8  -7   9        3.61        4.74      1.29 o 
  -7  -7   9       12.39        9.37      1.36 o 
  -6  -7   9       15.18       11.18      1.29 o 
  -5  -7   9       69.51       60.99      2.72 o 
  -4  -7   9       58.35       38.13      1.93 o 
  -3  -7   9       43.29       25.19      1.43 o 
  -2  -7   9       20.86       30.10      1.45 o 
  -1  -7   9        5.13        1.74      0.55 o 
   0  -7   9      119.55      120.76      3.29 o 
   1  -7   9        3.98        1.35      1.63 o 
   2  -7   9      110.29      109.27      3.14 o 
   3  -7   9      318.27      309.08      7.51 o 
   4  -7   9       18.57       16.62      1.27 o 
   5  -7   9       38.04       41.57      2.02 o 
   6  -7   9        7.22        5.50      1.05 o 
   7  -7   9       84.33       98.87      5.54 o 
 -10  -6   9      225.08      233.41      5.93 o 
  -9  -6   9       33.55       29.22      2.41 o 
  -8  -6   9       85.67       86.06      3.91 o 
  -7  -6   9        0.09        0.26      0.74 o 
  -6  -6   9        1.33        2.72      0.83 o 
  -5  -6   9        3.91        4.29      0.81 o 
  -4  -6   9      309.68      268.57      8.29 o 
  -3  -6   9       30.22       29.63      1.14 o 
  -2  -6   9      134.25      116.92      4.86 o 
   0  -6   9        9.59        8.72      0.74 o 
   1  -6   9        5.71        5.66      0.64 o 
   2  -6   9      227.16      220.60      6.97 o 
   3  -6   9       24.79       22.52      1.38 o 
   4  -6   9        0.80       -0.35      0.62 o 
   5  -6   9       16.61       19.82      2.55 o 
   6  -6   9       70.38       73.48      2.89 o 
   7  -6   9       23.40       22.83      1.74 o 
 -11  -5   9        9.68        8.79      1.21 o 
 -10  -5   9        0.89        0.89      0.79 o 
  -9  -5   9        0.03       -0.74      0.86 o 
  -8  -5   9        0.81        1.62      0.98 o 
  -7  -5   9        3.23        1.88      0.83 o 
  -6  -5   9       23.74       19.28      1.48 o 
  -5  -5   9       51.09       46.87      1.58 o 
  -4  -5   9        3.11        2.28      0.55 o 
  -3  -5   9      240.67      228.80      4.21 o 
  -2  -5   9        0.00       -0.93      0.50 o 
   0  -5   9      193.20      195.12      7.58 o 
   1  -5   9       43.15       38.19      1.44 o 
   2  -5   9      105.62      105.60      1.88 o 
   3  -5   9        5.37        6.79      1.26 o 
   4  -5   9        3.42        1.49      0.70 o 
   5  -5   9        5.28        5.51      0.94 o 
   6  -5   9       28.41       30.78      1.88 o 
   7  -5   9        0.38        0.62      0.89 o 
 -11  -4   9       43.75       51.85      2.33 o 
 -10  -4   9        7.52        5.65      0.96 o 
  -9  -4   9        4.60        4.39      1.22 o 
  -8  -4   9       18.65       17.90      1.67 o 
  -7  -4   9       40.91       39.86      1.62 o 
  -6  -4   9       20.35       20.57      0.90 o 
  -5  -4   9       63.16       56.99      1.81 o 
  -4  -4   9      152.63      161.33      5.55 o 
  -3  -4   9       24.52       30.60      2.17 o 
  -2  -4   9        0.11       -0.76      0.60 o 
   0  -4   9       10.92        8.54      0.59 o 
   1  -4   9       71.59       63.23      1.99 o 
   2  -4   9       72.35       70.05      1.67 o 
   3  -4   9        4.38        4.18      0.51 o 
   4  -4   9       37.02       33.64      1.69 o 
   5  -4   9       21.57       18.83      1.55 o 
   6  -4   9       11.06       10.09      0.98 o 
   7  -4   9       21.17       20.48      1.37 o 
 -11  -3   9       11.07       12.89      1.34 o 
 -10  -3   9        3.18        2.37      1.64 o 
  -9  -3   9        0.27        0.07      0.64 o 
  -8  -3   9       74.23       69.90      2.39 o 
  -7  -3   9       22.25       18.70      1.39 o 
  -6  -3   9      176.88      171.63      3.66 o 
  -5  -3   9      660.43      678.29     14.96 o 
  -4  -3   9     4675.27     4688.05     99.44 o 
  -3  -3   9      165.94      184.17      4.45 o 
  -2  -3   9      884.70      964.40     31.84 o 
   0  -3   9        1.60        3.18      0.71 o 
   1  -3   9        4.63        3.49      0.39 o 
   2  -3   9        4.77        4.34      0.63 o 
   3  -3   9       13.45       12.87      0.67 o 
   4  -3   9       10.28        9.68      0.66 o 
   5  -3   9       48.21       43.04      1.34 o 
   6  -3   9       21.04       19.44      1.00 o 
   7  -3   9       13.44       13.88      1.10 o 
 -11  -2   9        7.81        9.35      1.21 o 
 -10  -2   9        0.26        1.70      0.67 o 
  -9  -2   9       92.43       92.60      3.03 o 
  -8  -2   9        0.37        0.18      0.57 o 
  -7  -2   9      149.64      136.58      3.73 o 
  -6  -2   9      629.09      597.65     11.44 o 
  -5  -2   9        4.32        7.94      0.76 o 
  -4  -2   9     1248.04     1318.75     37.42 o 
  -3  -2   9        9.43        9.75      0.53 o 
  -2  -2   9      552.54      610.63     13.53 o 
  -1  -2   9       25.86       32.06      1.45 o 
   0  -2   9      270.76      281.77      5.16 o 
   1  -2   9       75.30       75.41      1.78 o 
   2  -2   9       32.71       33.84      1.00 o 
   3  -2   9      145.83      140.39      3.36 o 
   4  -2   9        6.27        3.44      0.60 o 
   5  -2   9       41.85       38.87      2.60 o 
   6  -2   9       22.50       23.54      1.30 o 
   7  -2   9        4.61        4.72      0.75 o 
 -12  -1   9       17.19       18.12      1.20 o 
 -11  -1   9       12.72       11.42      1.10 o 
 -10  -1   9        0.58       -0.57      0.61 o 
  -9  -1   9        3.52        2.64      0.81 o 
  -8  -1   9        5.24        4.11      0.98 o 
  -7  -1   9      170.14      159.62      4.27 o 
  -6  -1   9      366.20      351.85      7.00 o 
  -5  -1   9      474.25      472.45     19.48 o 
  -4  -1   9      252.04      263.67     11.20 o 
  -3  -1   9      189.18      215.10      5.26 o 
  -2  -1   9      105.35      124.72      3.33 o 
  -1  -1   9       13.23       14.55      1.43 o 
   0  -1   9        7.55        6.17      0.56 o 
   1  -1   9        0.38        0.31      0.35 o 
   2  -1   9        0.01       -0.35      0.36 o 
   3  -1   9        8.05        8.56      0.73 o 
   4  -1   9       24.85       23.48      1.16 o 
   5  -1   9        0.00        0.12      0.54 o 
   6  -1   9        2.30        1.10      0.67 o 
   7  -1   9        0.83        0.84      0.62 o 
 -12   0   9        4.95        4.64      0.81 o 
 -11   0   9       31.95       32.73      1.74 o 
 -10   0   9       55.72       52.29      1.95 o 
  -9   0   9       15.08       14.92      0.97 o 
  -8   0   9        0.01       -0.20      1.32 o 
  -7   0   9        9.27       10.89      0.96 o 
  -6   0   9       94.63       92.92      3.27 o 
  -5   0   9        0.94        2.12      0.57 o 
  -4   0   9      130.33      137.77      3.71 o 
  -3   0   9       26.93       26.48      1.27 o 
  -2   0   9       86.45      106.09      2.33 o 
  -1   0   9        3.83        6.20      0.60 o 
   0   0   9       10.01       10.07      0.84 o 
   1   0   9       21.18       19.42      1.30 o 
   2   0   9       50.50       51.66      1.60 o 
   3   0   9       62.35       57.84      1.99 o 
   4   0   9        0.11        0.08      0.51 o 
   5   0   9        9.03        8.10      0.88 o 
   6   0   9       36.32       31.80      1.28 o 
 -12   1   9        0.18        0.61      0.91 o 
 -11   1   9      282.83      287.22      5.08 o 
 -10   1   9       36.76       38.54      2.98 o 
  -9   1   9       17.83       19.00      1.08 o 
  -8   1   9        4.15        2.62      0.71 o 
  -7   1   9       91.08       93.37      6.54 o 
  -6   1   9       23.16       18.04      1.20 o 
  -5   1   9        5.88       10.39      1.50 o 
  -4   1   9        6.24        3.11      0.55 o 
  -3   1   9       18.05       17.58      0.80 o 
  -2   1   9      159.53      199.10      3.58 o 
  -1   1   9       11.23       11.25      0.69 o 
   0   1   9        0.03        0.01      0.43 o 
   1   1   9      120.85      132.50      3.45 o 
   2   1   9        2.93        2.19      0.59 o 
   3   1   9       15.77       15.65      1.02 o 
   4   1   9        5.46        3.99      1.60 o 
   5   1   9       25.96       26.27      1.16 o 
   6   1   9        6.87        4.78      0.79 o 
 -12   2   9      197.84      203.14      4.48 o 
 -11   2   9       14.29       14.47      1.01 o 
 -10   2   9        7.35        9.72      0.96 o 
  -9   2   9        0.17        0.73      0.58 o 
  -8   2   9      151.96      149.84      3.39 o 
  -7   2   9      382.97      349.83     11.54 o 
  -6   2   9        0.06       -0.84      0.42 o 
  -5   2   9      441.93      412.80     13.69 o 
  -4   2   9       22.98       29.66      1.51 o 
  -3   2   9     1141.24     1251.57     21.76 o 
  -2   2   9       11.23       10.31      0.75 o 
  -1   2   9      113.24      117.80      2.75 o 
   0   2   9        1.66        2.08      0.54 o 
   1   2   9       12.12       13.29      1.02 o 
   2   2   9        4.93        7.24      2.97 o 
   3   2   9        1.34        0.30      0.56 o 
   4   2   9       15.11       16.53      0.94 o 
   5   2   9        4.75        3.44      0.68 o 
 -11   3   9        4.42        5.13      1.53 o 
 -10   3   9        9.26        7.69      0.79 o 
  -9   3   9       59.84       52.66      2.09 o 
  -8   3   9        0.18       -0.92      0.46 o 
  -7   3   9      110.45       82.57      2.23 o 
  -6   3   9        1.69        2.16      0.69 o 
  -5   3   9      180.35      144.81      4.14 o 
  -4   3   9      178.67      185.83      3.97 o 
  -3   3   9       18.72       14.28      0.90 o 
  -2   3   9      183.98      185.38      3.98 o 
  -1   3   9        2.04        1.28      0.59 o 
   0   3   9        6.56        6.26      0.74 o 
   1   3   9       66.80       67.78      2.37 o 
   2   3   9        8.22        7.28      0.77 o 
   3   3   9       17.40       17.78      1.05 o 
   4   3   9        4.32        3.51      0.68 o 
   5   3   9        0.74        1.07      0.64 o 
 -11   4   9        0.24        0.00      0.71 o 
 -10   4   9        0.65        0.50      0.63 o 
  -9   4   9        3.94        3.24      0.77 o 
  -8   4   9        0.48       -0.13      0.57 o 
  -7   4   9        1.94        0.21      0.56 o 
  -6   4   9        3.28        1.43      0.60 o 
  -5   4   9        1.97        0.51      0.44 o 
  -4   4   9       27.80       27.49      1.07 o 
  -3   4   9       45.05       47.33      1.64 o 
  -2   4   9        3.41        2.49      0.58 o 
  -1   4   9       12.23       11.55      0.78 o 
   0   4   9       34.39       29.88      1.17 o 
   1   4   9        2.28        1.94      0.57 o 
   2   4   9        5.06        5.28      0.76 o 
   3   4   9        1.57        0.32      0.63 o 
   4   4   9        0.00       -0.12      0.64 o 
 -11   5   9       12.14       10.56      1.12 o 
 -10   5   9        1.62        1.47      0.67 o 
  -9   5   9        8.08        6.15      0.77 o 
  -8   5   9        0.27        1.18      0.59 o 
  -7   5   9       28.58       30.75      1.45 o 
  -6   5   9       81.13       71.57      2.17 o 
  -5   5   9        4.19        3.41      0.60 o 
  -4   5   9       42.66       41.56      1.37 o 
  -3   5   9       21.66       21.27      1.03 o 
  -2   5   9       43.45       40.65      1.35 o 
  -1   5   9       40.78       37.49      1.32 o 
   0   5   9        0.24       -0.78      0.46 o 
   1   5   9       24.87       27.77      1.21 o 
   2   5   9        1.08        0.43      0.55 o 
   3   5   9       47.51       50.36      1.44 o 
 -10   6   9       95.90       94.23      5.44 o 
  -9   6   9       19.54       19.46      1.13 o 
  -8   6   9        4.36        3.73      0.72 o 
  -7   6   9       57.39       54.69      1.67 o 
  -6   6   9       75.92       78.23      1.99 o 
  -5   6   9       85.74       89.18      1.91 o 
  -4   6   9       90.81       86.99      3.18 o 
  -3   6   9       45.52       39.44      1.40 o 
  -2   6   9       53.12       51.00      1.59 o 
  -1   6   9       11.52        9.81      0.84 o 
   0   6   9        2.03        2.10      0.56 o 
   1   6   9        0.09       -0.63      0.47 o 
   2   6   9      193.66      197.64      3.43 o 
  -9   7   9        3.49        2.55      0.88 o 
  -8   7   9       15.33       16.01      1.06 o 
  -7   7   9       63.87       68.42      2.21 o 
  -6   7   9        1.06        0.56      0.60 o 
  -5   7   9       24.18       25.00      1.05 o 
  -4   7   9       70.05       68.70      1.87 o 
  -3   7   9       62.94       61.98      1.59 o 
  -2   7   9        0.69        0.87      0.50 o 
  -1   7   9       13.06       12.76      0.84 o 
   0   7   9       25.61       25.13      1.08 o 
   1   7   9        0.77       -0.76      0.52 o 
  -8   8   9       21.04       25.30      1.48 o 
  -7   8   9        9.60        8.98      0.92 o 
  -6   8   9      174.69      177.59      3.20 o 
  -5   8   9        5.26        4.76      0.74 o 
  -4   8   9       31.29       32.64      1.69 o 
  -3   8   9       13.41       11.70      1.30 o 
  -2   8   9       23.81       20.34      1.02 o 
  -1   8   9        0.61       -0.05      0.54 o 
   0   8   9        2.97        3.04      0.74 o 
  -6   9   9       20.36       19.60      1.39 o 
  -5   9   9        0.95       -0.48      0.78 o 
  -4   9   9       64.97       63.93      1.92 o 
  -3   9   9       51.01       43.64      1.57 o 
  -1 -14  10       21.17       29.67      2.65 o 
   0 -14  10       28.74       26.81      2.57 o 
  -4 -13  10       35.49       37.61      2.79 o 
  -3 -13  10        4.64        6.55      1.55 o 
  -2 -13  10        0.46        1.93      1.22 o 
  -1 -13  10        0.06        0.64      1.12 o 
   0 -13  10        0.24        1.86      1.19 o 
   1 -13  10       40.44       43.14      2.93 o 
   2 -13  10        0.14        0.74      1.14 o 
   3 -13  10       49.45       49.41      3.17 o 
  -6 -12  10      107.73      106.58      4.98 o 
  -5 -12  10        7.73        8.41      1.55 o 
  -4 -12  10        7.72       12.51      1.69 o 
  -3 -12  10        1.68        1.62      1.07 o 
  -2 -12  10       49.21       50.19      3.03 o 
  -1 -12  10      151.72      168.59      6.41 o 
   0 -12  10       73.31       80.91      3.96 o 
   1 -12  10      418.66      455.95     14.66 o 
   2 -12  10       42.39       37.94      2.72 o 
   3 -12  10       24.84       24.14      2.22 o 
   4 -12  10        0.49        1.31      1.10 o 
  -7 -11  10       58.69       58.01      3.50 o 
  -6 -11  10        2.63        3.41      1.33 o 
  -5 -11  10        8.76        7.32      1.41 o 
  -4 -11  10        0.75        1.19      0.93 o 
  -3 -11  10       36.57       28.36      2.17 o 
  -2 -11  10       12.13       11.49      1.45 o 
  -1 -11  10       16.87       21.71      1.91 o 
   0 -11  10       36.91       34.68      2.34 o 
   1 -11  10        1.25        0.19      0.91 o 
   2 -11  10        2.25        0.50      0.91 o 
   3 -11  10        1.28       -0.07      0.95 o 
   4 -11  10        4.34        5.96      1.38 o 
   5 -11  10        5.65        8.89      1.62 o 
  -8 -10  10        2.26        1.57      1.31 o 
  -7 -10  10        0.62        1.31      1.17 o 
  -6 -10  10        7.96        7.98      1.45 o 
  -5 -10  10       44.51       43.61      2.60 o 
  -4 -10  10       10.02        8.17      1.26 o 
  -3 -10  10       28.60       30.32      2.00 o 
  -2 -10  10        0.49        1.86      0.88 o 
  -1 -10  10       31.11       30.03      1.98 o 
   0 -10  10        4.59        1.48      0.93 o 
   1 -10  10        6.72        8.17      1.19 o 
   2 -10  10        1.84        2.03      0.98 o 
   3 -10  10        3.08        1.86      1.00 o 
   4 -10  10        0.17        0.57      0.98 o 
   5 -10  10       12.63       14.26      1.40 o 
  -8  -9  10        2.11        2.91      1.31 o 
  -7  -9  10        8.12        7.56      1.41 o 
  -6  -9  10        0.02        2.43      0.98 o 
  -5  -9  10        1.41        0.17      0.83 o 
  -4  -9  10        0.00       -0.24      0.69 o 
  -3  -9  10        9.22        7.91      1.05 o 
  -2  -9  10        4.99        6.58      0.98 o 
  -1  -9  10       34.06       31.72      1.81 o 
   0  -9  10        9.87        6.98      1.00 o 
   1  -9  10       25.32       28.36      1.84 o 
   2  -9  10       73.60       73.60      3.27 o 
   3  -9  10        4.22        2.33      0.85 o 
   4  -9  10       11.54       13.43      1.24 o 
   5  -9  10        0.00        0.11      0.78 o 
   6  -9  10       29.62       30.23      1.96 o 
  -9  -8  10       16.33       14.51      2.00 o 
  -8  -8  10       16.50       15.80      1.88 o 
  -7  -8  10       33.37       31.84      2.31 o 
  -6  -8  10       23.07       25.33      1.93 o 
  -5  -8  10       87.08       75.69      3.24 o 
  -4  -8  10       38.80       28.15      1.69 o 
  -3  -8  10        2.17        1.86      0.67 o 
  -2  -8  10        0.02        0.38      0.55 o 
  -1  -8  10       33.05       45.54      2.00 o 
   0  -8  10        5.80        2.43      0.69 o 
   1  -8  10       32.16       24.34      1.27 o 
   2  -8  10        9.03       10.80      0.98 o 
   3  -8  10      105.89      100.94      3.18 o 
   4  -8  10       18.82       18.62      1.37 o 
   5  -8  10       49.10       48.33      2.25 o 
   6  -8  10        1.24        0.18      0.84 o 
 -10  -7  10       44.00       40.71      3.07 o 
  -9  -7  10       67.72       66.42      3.67 o 
  -8  -7  10        3.92        3.27      1.19 o 
  -7  -7  10       48.19       40.40      2.45 o 
  -6  -7  10       75.34       65.47      3.00 o 
  -5  -7  10       36.27       31.25      1.84 o 
  -4  -7  10       83.82       69.26      2.74 o 
  -3  -7  10       28.56       37.32      1.69 o 
  -2  -7  10      361.70      319.41      9.56 o 
   0  -7  10       14.70       11.68      1.70 o 
   1  -7  10       30.04       23.09      1.20 o 
   2  -7  10      507.55      501.30     11.52 o 
   3  -7  10      138.61      133.65      3.86 o 
   4  -7  10       36.71       32.60      1.75 o 
   5  -7  10        2.33        0.97      0.77 o 
   6  -7  10        0.20       -0.35      0.76 o 
 -10  -6  10        8.64        7.75      1.64 o 
  -9  -6  10        6.51        5.77      1.41 o 
  -8  -6  10       29.65       26.96      2.14 o 
  -7  -6  10       14.14       12.32      1.41 o 
  -6  -6  10      138.79      136.73      4.93 o 
  -5  -6  10        7.70       11.23      1.05 o 
  -4  -6  10       25.20       17.92      1.19 o 
  -3  -6  10       63.13       64.07      1.86 o 
  -2  -6  10       71.27       50.31      2.86 o 
   0  -6  10      113.75      106.15      4.89 o 
   1  -6  10      148.44      145.49      3.83 o 
   2  -6  10      278.61      277.34      6.77 o 
   3  -6  10        1.37        1.83      1.85 o 
   4  -6  10        0.46       -0.02      0.61 o 
   5  -6  10        1.29        0.93      0.75 o 
   6  -6  10       17.56       18.84      1.54 o 
 -11  -5  10       31.75       38.61      2.10 o 
 -10  -5  10        2.31       -0.50      1.10 o 
  -9  -5  10       25.04       24.98      2.19 o 
  -8  -5  10       18.80       15.21      1.57 o 
  -7  -5  10       13.09       12.51      1.36 o 
  -6  -5  10       11.52        9.46      1.07 o 
  -5  -5  10        2.56        1.11      0.46 o 
  -4  -5  10       58.39       47.44      1.54 o 
  -3  -5  10      130.91      130.72      5.51 o 
  -2  -5  10      190.06      181.18      7.22 o 
   0  -5  10       12.30       12.97      1.72 o 
   1  -5  10        4.25        3.13      0.57 o 
   2  -5  10        0.39       -0.42      0.77 o 
   3  -5  10        2.59        2.06      0.63 o 
   4  -5  10        5.94        5.49      0.76 o 
   5  -5  10        8.35        9.36      1.15 o 
   6  -5  10        0.00        0.31      0.82 o 
 -11  -4  10        4.86        4.57      1.75 o 
 -10  -4  10        0.80        1.93      1.22 o 
  -9  -4  10       69.17       66.71      3.43 o 
  -8  -4  10       70.44       66.64      3.19 o 
  -7  -4  10        1.75        1.67      0.55 o 
  -6  -4  10       16.19       15.93      1.03 o 
  -5  -4  10        1.36        0.20      0.56 o 
  -4  -4  10        0.46        1.03      0.52 o 
  -3  -4  10       29.51       28.43      2.19 o 
  -2  -4  10        1.81        2.67      0.95 o 
   0  -4  10        0.94        1.30      0.42 o 
   1  -4  10       15.34       13.56      0.94 o 
   2  -4  10       13.01       12.51      0.67 o 
   3  -4  10       40.49       35.39      1.21 o 
   4  -4  10       86.55       81.29      2.02 o 
   5  -4  10        2.08        1.99      0.52 o 
   6  -4  10       32.91       33.29      1.28 o 
 -11  -3  10        2.44        3.46      0.99 o 
 -10  -3  10        2.16        3.24      1.26 o 
  -9  -3  10       41.93       36.32      1.92 o 
  -8  -3  10       10.62       10.47      1.31 o 
  -7  -3  10      103.65       93.34      2.81 o 
  -6  -3  10      142.38      139.93      3.73 o 
  -5  -3  10      109.10      116.37      3.49 o 
  -4  -3  10      220.05      231.47      5.54 o 
  -3  -3  10        9.60        7.41      0.46 o 
  -2  -3  10     1175.47     1238.46     40.68 o 
  -1  -3  10       18.75       19.26      1.07 o 
   0  -3  10     1193.63     1261.12     27.41 o 
   1  -3  10        0.11       -0.02      0.47 o 
   2  -3  10      170.97      165.70      3.40 o 
   3  -3  10      191.49      173.05      3.80 o 
   4  -3  10       17.24       18.77      1.04 o 
   5  -3  10       55.73       50.55      1.74 o 
   6  -3  10       84.55       78.90      2.36 o 
 -11  -2  10       30.22       27.45      1.73 o 
 -10  -2  10       61.93       65.73      2.59 o 
  -9  -2  10       15.58       14.86      2.06 o 
  -8  -2  10       24.12       22.99      1.38 o 
  -7  -2  10       94.72       89.57      2.78 o 
  -6  -2  10       86.62       91.81      2.43 o 
  -5  -2  10     1088.45     1111.39     50.48 o 
  -4  -2  10      448.49      460.01     10.49 o 
  -3  -2  10      175.14      189.23      5.97 o 
  -2  -2  10     1442.26     1636.69     48.95 o 
  -1  -2  10       91.99      112.83      3.86 o 
   0  -2  10      280.29      293.27      9.08 o 
   1  -2  10       27.59       30.42      1.06 o 
   2  -2  10       65.86       67.34      1.79 o 
   3  -2  10       67.83       62.69      1.80 o 
   4  -2  10       10.28        7.94      0.78 o 
   5  -2  10        1.19        0.99      0.58 o 
   6  -2  10        0.05       -0.10      0.60 o 
 -11  -1  10       27.90       28.65      1.48 o 
 -10  -1  10       11.84       11.33      1.25 o 
  -9  -1  10      112.87      104.46      4.27 o 
  -8  -1  10       13.76       15.08      1.17 o 
  -7  -1  10        2.37        2.28      0.95 o 
  -6  -1  10       75.32       73.29      2.40 o 
  -5  -1  10        1.63        2.74      0.60 o 
  -4  -1  10      292.55      321.60     13.12 o 
  -3  -1  10      151.54      173.78      4.48 o 
  -2  -1  10      173.13      202.38      5.12 o 
  -1  -1  10      146.17      177.17      3.98 o 
   0  -1  10      102.82      106.45      3.44 o 
   1  -1  10       37.56       38.08      1.27 o 
   2  -1  10        4.97        5.55      0.62 o 
   3  -1  10        0.84        1.60      0.54 o 
   4  -1  10        2.75        2.67      0.65 o 
   5  -1  10       95.17       94.10      2.64 o 
   6  -1  10        1.39       -0.10      0.92 o 
 -11   0  10        0.48        0.40      0.79 o 
 -10   0  10       39.35       38.29      1.59 o 
  -9   0  10        6.90        5.10      0.97 o 
  -8   0  10       25.76       20.92      1.35 o 
  -7   0  10       17.42       16.41      1.22 o 
  -6   0  10        4.88        6.09      0.79 o 
  -5   0  10       49.05       50.06      2.42 o 
  -4   0  10        2.49        3.20      0.64 o 
  -3   0  10        1.71        1.65      1.12 o 
  -2   0  10      156.93      182.63      3.69 o 
  -1   0  10       16.11       15.60      0.90 o 
   0   0  10        2.06        3.11      0.56 o 
   1   0  10       40.30       38.72      2.78 o 
   2   0  10      124.63      118.73      2.84 o 
   3   0  10       10.65        9.23      1.15 o 
   4   0  10        0.17        1.14      0.60 o 
   5   0  10        0.51        0.33      0.62 o 
 -11   1  10      198.08      192.45      4.41 o 
 -10   1  10      126.21      120.26      3.05 o 
  -9   1  10        7.45        8.54      1.07 o 
  -8   1  10       89.48       84.60      2.89 o 
  -7   1  10       48.66       48.26      2.04 o 
  -6   1  10        8.29        8.21      0.91 o 
  -5   1  10        4.17        2.53      1.12 o 
  -4   1  10      359.60      403.70      9.58 o 
  -3   1  10       35.89       44.48      1.42 o 
  -2   1  10      195.93      231.60      4.63 o 
  -1   1  10       90.94      104.21      2.50 o 
   0   1  10      114.67      121.14      5.21 o 
   1   1  10      636.43      620.69     13.23 o 
   2   1  10        2.27        1.01      0.63 o 
   3   1  10        1.09        0.46      0.59 o 
   4   1  10        2.48        1.76      0.68 o 
   5   1  10       13.55       15.86      1.00 o 
 -11   2  10       14.36       14.07      1.31 o 
 -10   2  10       12.90       13.31      1.12 o 
  -9   2  10       38.57       34.36      1.47 o 
  -8   2  10       49.17       52.87      3.69 o 
  -7   2  10      113.95      107.35      5.06 o 
  -6   2  10       29.35       22.61      1.41 o 
  -5   2  10       34.42       30.24      1.82 o 
  -4   2  10        9.66        9.78      0.99 o 
  -3   2  10      199.82      199.86      4.19 o 
  -2   2  10       51.52       52.96      2.42 o 
  -1   2  10      504.57      522.01      9.69 o 
   0   2  10      376.95      377.64      7.30 o 
   1   2  10       36.81       36.17      1.66 o 
   2   2  10       59.00       56.16      2.17 o 
   3   2  10       13.96       10.87      2.74 o 
   4   2  10        2.55        2.45      0.64 o 
 -11   3  10        2.43        1.93      0.71 o 
 -10   3  10        3.33        3.09      0.79 o 
  -9   3  10        0.76        0.17      0.59 o 
  -8   3  10       11.55       10.53      0.92 o 
  -7   3  10       24.48       18.92      2.11 o 
  -6   3  10        8.00       11.65      1.32 o 
  -5   3  10       54.35       44.45      2.91 o 
  -4   3  10       15.82       14.73      0.97 o 
  -3   3  10      186.68      174.52      3.87 o 
  -2   3  10       18.38       17.22      1.04 o 
  -1   3  10      136.48      139.05      3.32 o 
   0   3  10       66.89       64.26      2.02 o 
   1   3  10        2.48        2.27      0.66 o 
   2   3  10        3.96        4.66      1.44 o 
   3   3  10        5.60        5.61      0.80 o 
   4   3  10        1.81        0.91      0.99 o 
 -10   4  10        3.94        3.72      0.73 o 
  -9   4  10        6.80        5.39      0.85 o 
  -8   4  10        7.58        7.73      0.92 o 
  -7   4  10        1.89        2.80      0.72 o 
  -6   4  10       25.87       27.16      1.34 o 
  -5   4  10       68.86       56.78      3.00 o 
  -4   4  10        9.68        7.24      0.79 o 
  -3   4  10       29.27       25.05      1.27 o 
  -2   4  10       17.02       16.60      1.08 o 
  -1   4  10        0.83        1.19      0.58 o 
   0   4  10       47.40       49.19      2.07 o 
   1   4  10        0.02        0.22      0.53 o 
   2   4  10        1.86        1.24      0.59 o 
   3   4  10       14.57       13.70      1.59 o 
 -10   5  10       16.37       17.27      1.10 o 
  -9   5  10        0.21       -0.73      0.60 o 
  -8   5  10       16.54       14.33      1.15 o 
  -7   5  10       29.20       27.27      1.43 o 
  -6   5  10      311.83      326.41      9.98 o 
  -5   5  10       29.57       29.97      1.22 o 
  -4   5  10        1.24        0.15      0.50 o 
  -3   5  10        1.56        1.55      0.62 o 
  -2   5  10        9.83        8.29      0.77 o 
  -1   5  10        2.62        1.20      0.64 o 
   0   5  10        0.04       -0.56      0.51 o 
   1   5  10        0.33        0.17      0.58 o 
   2   5  10        0.20        0.51      0.69 o 
  -9   6  10       19.32       17.29      1.12 o 
  -8   6  10       15.79       14.51      1.03 o 
  -7   6  10      313.20      308.03      9.09 o 
  -6   6  10        6.32        5.20      0.88 o 
  -5   6  10       24.56       22.28      1.14 o 
  -4   6  10        9.34        9.44      0.84 o 
  -3   6  10       41.78       42.70      1.50 o 
  -2   6  10        8.05        7.55      0.80 o 
  -1   6  10        0.04        0.20      0.59 o 
   0   6  10        2.06        2.11      0.67 o 
   1   6  10       12.79       13.38      1.17 o 
  -8   7  10        7.84        6.56      1.13 o 
  -7   7  10        0.24       -0.15      0.59 o 
  -6   7  10        5.87        6.29      0.81 o 
  -5   7  10       34.00       36.81      1.28 o 
  -4   7  10        0.12        0.21      0.53 o 
  -3   7  10       25.12       29.75      1.31 o 
  -2   7  10       20.28       18.89      1.00 o 
  -1   7  10       22.91       24.85      1.10 o 
   0   7  10        1.28       -0.02      0.56 o 
  -6   8  10       30.13       37.07      1.86 o 
  -5   8  10       16.09       16.47      1.28 o 
  -4   8  10       46.85       51.49      1.55 o 
  -3   8  10        6.49        7.09      1.13 o 
  -3 -13  11       74.66       79.75      4.08 o 
  -2 -13  11       86.74       94.33      4.46 o 
  -1 -13  11        1.09       -1.29      1.02 o 
   0 -13  11       44.57       51.62      3.17 o 
   1 -13  11        7.56        7.63      1.57 o 
  -5 -12  11        1.99        0.67      1.07 o 
  -4 -12  11      287.69      302.46     10.30 o 
  -3 -12  11      159.66      171.43      6.51 o 
  -2 -12  11      122.71      127.77      5.20 o 
  -1 -12  11       17.26       24.29      2.10 o 
   0 -12  11       20.78       19.83      1.98 o 
   1 -12  11        7.02       12.68      1.67 o 
   2 -12  11       52.12       63.40      3.36 o 
   3 -12  11      103.48      117.14      5.05 o 
  -6 -11  11       43.27       40.54      2.74 o 
  -5 -11  11       91.60       91.83      4.17 o 
  -4 -11  11      101.89       97.98      4.22 o 
  -3 -11  11       43.33       46.21      2.65 o 
  -2 -11  11       24.41       20.78      1.88 o 
  -1 -11  11        1.65       -0.17      0.86 o 
   0 -11  11       33.47       34.37      2.29 o 
   1 -11  11       61.92       72.88      3.43 o 
   2 -11  11        0.38       -1.12      0.88 o 
   3 -11  11        7.84        5.10      1.33 o 
   4 -11  11       10.33        8.72      1.60 o 
  -7 -10  11       11.70       15.44      1.86 o 
  -6 -10  11        4.21        3.48      1.22 o 
  -5 -10  11        0.08        0.43      0.91 o 
  -4 -10  11        0.00        0.81      0.83 o 
  -3 -10  11       27.16       26.79      1.86 o 
  -2 -10  11        3.27        1.12      0.81 o 
  -1 -10  11        6.75        8.34      1.10 o 
   0 -10  11        0.28       -0.60      0.71 o 
   1 -10  11       60.69       67.85      3.07 o 
   2 -10  11        3.69        6.98      1.22 o 
   3 -10  11        0.83        0.17      0.88 o 
   4 -10  11        4.62        5.36      1.26 o 
  -8  -9  11        1.38        0.21      1.07 o 
  -7  -9  11        7.47        9.15      1.45 o 
  -6  -9  11       23.46       21.50      1.91 o 
  -5  -9  11        4.69        3.31      1.00 o 
  -4  -9  11       41.17       40.47      2.17 o 
  -3  -9  11       29.55       25.72      1.67 o 
  -2  -9  11       11.20       10.15      1.10 o 
  -1  -9  11        0.09       -0.21      0.60 o 
   0  -9  11       26.73       26.36      1.69 o 
   1  -9  11        9.71        7.72      1.07 o 
   2  -9  11        2.89        2.03      0.88 o 
   3  -9  11       82.17       90.50      3.05 o 
   4  -9  11        0.05       -1.16      0.66 o 
   5  -9  11        1.33        1.56      0.86 o 
  -9  -8  11       18.16       18.38      2.14 o 
  -8  -8  11       12.81       14.94      1.81 o 
  -7  -8  11       16.46       15.68      1.69 o 
  -6  -8  11      159.75      157.35      5.72 o 
  -5  -8  11       33.68       27.26      1.81 o 
  -4  -8  11       15.80       13.87      1.24 o 
  -3  -8  11       10.46        7.67      0.86 o 
  -2  -8  11      142.16      129.84      4.31 o 
  -1  -8  11       61.53       61.97      2.43 o 
   0  -8  11      111.25      104.32      3.69 o 
   1  -8  11       10.87       14.59      1.29 o 
   2  -8  11      110.23      103.55      3.17 o 
   3  -8  11        2.00        3.01      0.81 o 
   4  -8  11       25.25       26.45      1.66 o 
   5  -8  11        0.25       -0.46      0.73 o 
  -9  -7  11        3.35        1.60      1.29 o 
  -8  -7  11        5.33        6.53      1.36 o 
  -7  -7  11      207.74      197.31      6.96 o 
  -6  -7  11       27.38       28.10      1.88 o 
  -5  -7  11       13.60       15.23      1.36 o 
  -4  -7  11        7.50        4.17      0.71 o 
  -3  -7  11       27.36       35.61      1.57 o 
   0  -7  11       37.37       29.01      2.16 o 
   1  -7  11       42.30       34.87      1.52 o 
   2  -7  11      134.68      126.14      3.93 o 
   3  -7  11      101.58       93.36      3.05 o 
   4  -7  11        0.59        1.36      0.47 o 
   5  -7  11       13.51       15.85      1.42 o 
 -10  -6  11        0.01        0.17      1.10 o 
  -9  -6  11       32.54       31.98      2.45 o 
  -8  -6  11       19.87       19.57      1.81 o 
  -7  -6  11        0.70        1.29      0.91 o 
  -6  -6  11        2.19        4.17      0.91 o 
  -5  -6  11        7.25        8.17      0.91 o 
  -4  -6  11       17.98       13.01      1.00 o 
  -3  -6  11       26.62       29.00      2.24 o 
  -2  -6  11      101.12       99.48      4.70 o 
   0  -6  11      254.35      239.09      9.37 o 
   1  -6  11      150.92      142.65      3.84 o 
   2  -6  11        9.42        8.73      0.91 o 
   3  -6  11        2.11        1.38      0.69 o 
   4  -6  11       13.37       13.31      0.82 o 
   5  -6  11        0.47        0.12      0.69 o 
 -10  -5  11        0.04        1.57      1.22 o 
  -9  -5  11       51.94       62.82      3.34 o 
  -8  -5  11        3.48        3.53      1.07 o 
  -7  -5  11       68.71       64.94      2.98 o 
  -6  -5  11        6.14        3.91      0.86 o 
  -5  -5  11       15.06       14.95      0.92 o 
  -4  -5  11       93.65       92.95      3.37 o 
  -3  -5  11      101.21      110.25      5.05 o 
  -2  -5  11        3.65        3.84      1.12 o 
   0  -5  11       10.15        8.12      1.61 o 
   1  -5  11       21.83       17.95      1.08 o 
   2  -5  11       53.40       50.25      1.97 o 
   3  -5  11       16.63       15.95      0.81 o 
   4  -5  11       55.03       55.08      1.66 o 
   5  -5  11        0.43        0.09      0.47 o 
 -11  -4  11       42.06       54.43      3.46 o 
 -10  -4  11        8.55        7.94      1.60 o 
  -9  -4  11       51.20       51.79      2.96 o 
  -8  -4  11       81.24       83.70      3.69 o 
  -7  -4  11        3.05        3.10      0.66 o 
  -6  -4  11       16.14       15.61      1.02 o 
  -5  -4  11       69.63       63.45      2.03 o 
  -4  -4  11       38.50       40.76      2.29 o 
  -3  -4  11        1.44        1.33      0.95 o 
  -2  -4  11      101.40       97.83      4.81 o 
   0  -4  11       64.06       60.73      2.31 o 
   1  -4  11       43.33       42.38      1.90 o 
   2  -4  11        1.19        0.08      0.45 o 
   3  -4  11       72.31       71.34      1.63 o 
   4  -4  11       59.97       54.04      1.70 o 
   5  -4  11        0.01        0.19      0.52 o 
 -11  -3  11        1.50        0.83      1.29 o 
 -10  -3  11       24.47       24.00      2.19 o 
  -9  -3  11       98.18       89.54      3.00 o 
  -8  -3  11       11.29        9.78      0.98 o 
  -7  -3  11       24.36       23.19      1.32 o 
  -6  -3  11        0.92        0.44      0.53 o 
  -5  -3  11      351.14      352.29      8.25 o 
  -4  -3  11        6.29        7.02      0.77 o 
  -3  -3  11      261.31      279.46      6.61 o 
  -2  -3  11       63.27       71.83      2.15 o 
  -1  -3  11      233.79      259.97      7.98 o 
   0  -3  11      304.75      291.93      9.01 o 
   1  -3  11       10.74       10.74      0.93 o 
   2  -3  11      221.32      215.72      4.29 o 
   3  -3  11       43.56       40.41      1.40 o 
   4  -3  11       69.20       67.19      1.97 o 
   5  -3  11       69.82       72.88      2.18 o 
 -11  -2  11        0.01        0.55      1.24 o 
 -10  -2  11       26.43       26.12      1.68 o 
  -9  -2  11       12.80       12.77      1.17 o 
  -8  -2  11        5.44        4.46      1.17 o 
  -7  -2  11        0.12        0.37      0.61 o 
  -6  -2  11      210.59      207.17      5.28 o 
  -5  -2  11        0.01        0.28      0.47 o 
  -4  -2  11        3.79        5.41      0.66 o 
  -3  -2  11      171.70      191.59      5.70 o 
  -2  -2  11      203.03      231.03      5.72 o 
  -1  -2  11      151.38      168.33      5.55 o 
   0  -2  11     1121.94     1185.05     34.61 o 
   1  -2  11       13.63       14.88      0.86 o 
   2  -2  11      611.00      571.98     10.38 o 
   3  -2  11      110.02      107.37      2.63 o 
   4  -2  11       51.78       47.46      1.69 o 
   5  -2  11       56.71       47.99      1.77 o 
 -11  -1  11        1.93        2.62      0.99 o 
 -10  -1  11       13.11       13.12      1.32 o 
  -9  -1  11        0.12        1.57      0.73 o 
  -8  -1  11      133.47      123.49      3.70 o 
  -7  -1  11        0.03        0.16      1.30 o 
  -6  -1  11       28.65       26.08      1.91 o 
  -5  -1  11        0.23        0.62      0.53 o 
  -4  -1  11       22.54       25.51      1.34 o 
  -3  -1  11       10.71       12.20      1.45 o 
  -2  -1  11      214.08      238.16      6.00 o 
  -1  -1  11       73.17       79.99      1.91 o 
   0  -1  11       71.66       70.30      3.52 o 
   1  -1  11      116.05      119.98      3.13 o 
   2  -1  11        3.51        2.50      0.58 o 
   3  -1  11        1.53        1.87      0.96 o 
   4  -1  11       17.94       19.24      1.16 o 
   5  -1  11        8.70        8.93      0.94 o 
 -11   0  11        3.22        1.98      0.80 o 
 -10   0  11       13.54       11.30      1.27 o 
  -9   0  11       17.88       20.85      1.74 o 
  -8   0  11       16.17       15.65      1.25 o 
  -7   0  11        5.89        8.08      2.55 o 
  -6   0  11       37.52       38.27      1.74 o 
  -5   0  11       53.20       53.65      3.49 o 
  -4   0  11        7.38        8.78      1.17 o 
  -3   0  11       85.28      101.10      3.12 o 
  -2   0  11        1.51        1.16      0.47 o 
  -1   0  11       62.55       67.70      2.06 o 
   0   0  11       13.22       14.75      1.62 o 
   1   0  11        0.01        0.15      1.01 o 
   2   0  11        0.06       -0.53      1.02 o 
   3   0  11       12.51       13.03      1.01 o 
   4   0  11        3.19        1.97      0.70 o 
 -11   1  11       53.83       50.61      1.96 o 
 -10   1  11        5.30        4.16      1.02 o 
  -9   1  11       71.06       62.31      5.70 o 
  -8   1  11        7.37        5.69      0.93 o 
  -7   1  11        1.95        1.30      0.68 o 
  -6   1  11       18.66       18.57      1.30 o 
  -5   1  11       13.76       16.08      1.21 o 
  -4   1  11      198.01      230.08      9.37 o 
  -3   1  11       29.88       35.23      1.29 o 
  -2   1  11       37.78       47.14      2.01 o 
  -1   1  11      100.36      109.75      2.83 o 
   0   1  11      810.53      835.65     14.93 o 
   1   1  11      102.80      103.63      3.03 o 
   2   1  11       71.78       69.56      2.40 o 
   3   1  11       60.92       61.01      2.32 o 
   4   1  11        0.99        0.82      0.70 o 
 -11   2  11        0.70       -0.06      0.73 o 
 -10   2  11        3.87        3.55      0.82 o 
  -9   2  11       16.17       15.72      1.40 o 
  -8   2  11        6.48        8.62      1.10 o 
  -7   2  11       10.50        9.47      1.09 o 
  -6   2  11        7.85        8.11      1.00 o 
  -5   2  11        5.80        6.96      0.94 o 
  -4   2  11        0.09        0.53      0.57 o 
  -3   2  11        0.97        0.35      0.52 o 
  -2   2  11        0.09       -0.34      0.47 o 
  -1   2  11        0.02       -0.50      0.48 o 
   0   2  11      102.14      101.98      2.68 o 
   1   2  11      192.18      195.56      4.38 o 
   2   2  11       45.26       43.53      1.95 o 
   3   2  11       28.94       28.35      1.69 o 
 -10   3  11        4.26        4.87      0.87 o 
  -9   3  11        4.04        5.63      0.87 o 
  -8   3  11        0.50       -0.26      1.26 o 
  -7   3  11        0.05        0.77      0.69 o 
  -6   3  11       32.52       30.45      1.74 o 
  -5   3  11        8.48        9.87      1.13 o 
  -4   3  11       23.47       20.88      1.15 o 
  -3   3  11       53.23       48.31      1.71 o 
  -2   3  11       32.51       36.48      1.51 o 
  -1   3  11      283.21      265.38      5.57 o 
   0   3  11      146.60      140.87      5.22 o 
   1   3  11       97.70       95.20      3.64 o 
   2   3  11       92.31       90.23      2.68 o 
 -10   4  11      197.74      200.28      5.62 o 
  -9   4  11       48.22       45.68      2.68 o 
  -8   4  11        7.03        7.94      0.97 o 
  -7   4  11       13.16       14.80      1.41 o 
  -6   4  11       92.07       96.02      3.37 o 
  -5   4  11        0.46        0.58      0.72 o 
  -4   4  11       61.30       64.21      2.07 o 
  -3   4  11        1.94        0.29      0.57 o 
  -2   4  11       15.37       16.90      1.14 o 
  -1   4  11        0.05       -0.25      0.57 o 
   0   4  11       15.75       17.69      1.20 o 
   1   4  11        0.00        0.46      0.64 o 
   2   4  11       65.34       61.70      1.86 o 
  -9   5  11       50.80       49.89      2.01 o 
  -8   5  11       48.40       44.77      3.01 o 
  -7   5  11      110.66      104.70      3.17 o 
  -6   5  11      119.90      109.99      3.57 o 
  -5   5  11       52.26       50.92      1.62 o 
  -4   5  11        9.05       10.69      1.01 o 
  -3   5  11       25.73       27.85      1.49 o 
  -2   5  11        0.49        0.65      0.64 o 
  -1   5  11        0.52        0.69      0.58 o 
   0   5  11        2.51        1.50      0.66 o 
   1   5  11       26.36       27.86      1.72 o 
  -8   6  11      104.41       93.52      2.82 o 
  -7   6  11      154.30      140.08      3.60 o 
  -6   6  11        0.15        0.04      0.71 o 
  -5   6  11        9.42        9.97      0.90 o 
  -4   6  11       15.02       11.87      0.95 o 
  -3   6  11       81.62       77.32      2.20 o 
  -2   6  11       67.47       61.43      1.87 o 
  -1   6  11        0.74        1.36      0.66 o 
  -6   7  11        6.28        6.23      1.29 o 
  -5   7  11        7.53        6.81      1.12 o 
  -4   7  11       12.14       12.41      0.99 o 
  -3   7  11       15.48       14.69      1.46 o 
  -4 -12  12      130.36      127.86      5.24 o 
  -3 -12  12       28.19       27.84      2.31 o 
  -2 -12  12        0.43       -0.79      0.93 o 
  -1 -12  12       22.78       28.46      2.22 o 
   0 -12  12       68.69       78.29      3.74 o 
   1 -12  12       51.31       51.07      2.88 o 
  -6 -11  12       16.14       17.73      1.93 o 
  -5 -11  12       92.89       93.35      4.12 o 
  -4 -11  12        7.44        8.65      1.36 o 
  -3 -11  12        2.09        0.55      0.93 o 
  -2 -11  12        5.01        5.10      1.10 o 
  -1 -11  12       44.66       42.73      2.43 o 
   0 -11  12       90.10       86.06      3.72 o 
   1 -11  12        6.05        7.48      1.24 o 
   2 -11  12        9.05        9.58      1.38 o 
   3 -11  12        7.77        8.68      1.45 o 
  -7 -10  12       21.77       29.22      2.38 o 
  -6 -10  12        0.48       -0.29      0.95 o 
  -5 -10  12       41.14       44.19      2.50 o 
  -4 -10  12       18.03       18.23      1.64 o 
  -3 -10  12        1.07        2.17      0.83 o 
  -2 -10  12       23.39       21.90      1.62 o 
  -1 -10  12       50.41       51.34      2.50 o 
   0 -10  12       16.30       16.04      1.41 o 
   1 -10  12        1.18        0.69      0.81 o 
   2 -10  12        3.71        4.08      1.07 o 
   3 -10  12       52.27       54.29      2.96 o 
  -8  -9  12       12.78       12.27      1.74 o 
  -7  -9  12        1.32        3.07      1.19 o 
  -6  -9  12       17.13       15.92      1.60 o 
  -5  -9  12        2.21        0.64      0.83 o 
  -4  -9  12        0.40        1.33      0.74 o 
  -3  -9  12        0.16        0.50      0.64 o 
  -2  -9  12       53.72       55.48      2.38 o 
  -1  -9  12       22.05       19.42      1.43 o 
   0  -9  12        0.86        0.07      0.67 o 
   1  -9  12        2.95        2.84      0.83 o 
   2  -9  12       97.32       97.45      3.93 o 
   3  -9  12       21.36       22.22      1.53 o 
   4  -9  12        4.59        4.17      0.98 o 
  -8  -8  12       17.81       15.71      1.81 o 
  -7  -8  12        2.50        0.69      0.98 o 
  -6  -8  12        0.00        0.10      0.81 o 
  -5  -8  12        0.57       -0.50      0.67 o 
  -4  -8  12        6.31        8.65      0.95 o 
  -3  -8  12      112.97      105.72      3.65 o 
   0  -8  12       13.95       11.30      1.05 o 
   1  -8  12      316.03      327.70     10.38 o 
   2  -8  12        0.59       -0.16      0.63 o 
   3  -8  12       27.64       22.88      3.11 o 
   4  -8  12       50.75       51.52      2.30 o 
  -9  -7  12       26.47       37.85      2.69 o 
  -8  -7  12        1.70        0.81      1.02 o 
  -7  -7  12        0.71        0.41      0.88 o 
  -6  -7  12       30.56       30.96      1.93 o 
  -5  -7  12       40.91       45.57      2.17 o 
  -4  -7  12        0.34       -0.14      0.52 o 
   1  -7  12       70.24       67.42      2.65 o 
   2  -7  12        0.04        0.65      0.63 o 
   3  -7  12        5.38        4.29      0.86 o 
   4  -7  12        8.27        7.21      1.18 o 
  -9  -6  12       59.13       69.00      3.55 o 
  -8  -6  12       10.52       10.15      1.45 o 
  -7  -6  12       34.96       36.44      2.24 o 
  -6  -6  12        9.92       11.61      1.22 o 
  -5  -6  12        3.95        3.12      0.74 o 
  -3  -6  12        0.70       -1.43      0.74 o 
  -2  -6  12       15.22       14.23      1.81 o 
   1  -6  12        5.60        4.04      0.69 o 
   2  -6  12       92.65       80.07      2.69 o 
   3  -6  12       26.59       23.51      1.84 o 
   4  -6  12       10.05        8.40      1.14 o 
 -10  -5  12        6.96        7.58      1.53 o 
  -9  -5  12        0.58        0.69      1.02 o 
  -8  -5  12        1.14        1.07      0.91 o 
  -7  -5  12       22.04       23.90      1.79 o 
  -6  -5  12        0.43       -1.33      0.67 o 
  -5  -5  12      218.81      206.68      5.10 o 
  -4  -5  12       10.23       12.92      1.72 o 
  -3  -5  12       27.70       27.67      2.41 o 
  -2  -5  12        0.37        0.19      0.88 o 
   0  -5  12        0.06       -0.50      0.41 o 
   1  -5  12        0.46        0.13      0.61 o 
   2  -5  12        5.63        4.42      0.60 o 
   3  -5  12       21.68       19.90      1.31 o 
   4  -5  12        8.28        7.22      0.74 o 
 -10  -4  12       16.09       17.76      1.98 o 
  -9  -4  12        8.60        8.39      1.41 o 
  -8  -4  12        0.01       -0.48      0.79 o 
  -7  -4  12        5.15        7.03      0.86 o 
  -6  -4  12      493.44      483.05     11.06 o 
  -5  -4  12      228.45      223.17      6.49 o 
  -4  -4  12       54.27       54.69      1.80 o 
  -3  -4  12        6.98        6.34      1.45 o 
  -2  -4  12       15.77       14.90      1.93 o 
  -1  -4  12      151.48      153.15      4.89 o 
   0  -4  12       28.09       25.22      1.43 o 
   1  -4  12       10.39       11.86      0.99 o 
   2  -4  12        3.30        3.71      1.23 o 
   3  -4  12        1.18        1.18      0.47 o 
   4  -4  12       17.07       13.87      0.98 o 
 -10  -3  12        1.42        1.62      1.17 o 
  -9  -3  12       26.82       22.99      1.50 o 
  -8  -3  12        6.69        5.67      0.86 o 
  -7  -3  12       83.62       77.19      2.55 o 
  -6  -3  12      160.28      150.52      8.70 o 
  -5  -3  12      138.23      140.35      3.81 o 
  -4  -3  12       39.13       39.24      1.98 o 
  -3  -3  12       13.54       12.74      0.94 o 
  -2  -3  12       33.34       36.11      1.47 o 
  -1  -3  12       38.59       39.52      1.59 o 
   0  -3  12        2.00        1.38      0.67 o 
   1  -3  12      109.30      100.53      3.88 o 
   2  -3  12      346.35      317.78      7.95 o 
   3  -3  12       20.38       19.15      1.02 o 
   4  -3  12      207.90      198.69      4.31 o 
 -10  -2  12       16.85       20.27      1.55 o 
  -9  -2  12       20.53       20.23      1.51 o 
  -8  -2  12        0.54        0.23      0.63 o 
  -7  -2  12        2.78        2.55      0.69 o 
  -6  -2  12       19.43       17.92      1.87 o 
  -5  -2  12        0.67       -0.03      0.50 o 
  -4  -2  12       60.36       65.97      3.93 o 
  -3  -2  12        0.28       -0.18      0.85 o 
  -2  -2  12        0.08       -0.46      0.44 o 
  -1  -2  12       32.37       35.20      1.62 o 
   0  -2  12       65.27       68.47      3.00 o 
   1  -2  12        4.67        4.85      0.62 o 
   2  -2  12      242.54      239.24      4.84 o 
   3  -2  12        0.00        0.42      0.52 o 
   4  -2  12      208.93      202.88      4.45 o 
 -10  -1  12       66.94       66.87      2.69 o 
  -9  -1  12        1.31        1.82      0.81 o 
  -8  -1  12       58.36       58.53      2.76 o 
  -7  -1  12        1.49        0.28      0.61 o 
  -6  -1  12        4.50        4.08      0.76 o 
  -5  -1  12        0.78        0.29      0.55 o 
  -4  -1  12       77.33       86.69      2.82 o 
  -3  -1  12       43.22       49.36      1.96 o 
  -2  -1  12       23.82       26.94      1.47 o 
  -1  -1  12        0.03       -0.27      0.55 o 
   0  -1  12      104.35      106.60      2.78 o 
   1  -1  12      100.53       99.32      2.76 o 
   2  -1  12      245.25      236.11      7.16 o 
   3  -1  12       28.38       24.69      1.29 o 
   4  -1  12       57.30       51.65      2.36 o 
 -10   0  12       44.53       46.82      2.60 o 
  -9   0  12        0.11        0.31      0.76 o 
  -8   0  12       65.59       57.41      2.35 o 
  -7   0  12       13.08       14.14      1.20 o 
  -6   0  12      108.59      111.45      3.46 o 
  -5   0  12        0.27       -0.34      0.58 o 
  -4   0  12      107.07      127.05      6.17 o 
  -3   0  12      168.92      191.62      5.18 o 
  -2   0  12       30.03       31.86      1.82 o 
  -1   0  12        0.36        0.44      0.48 o 
   0   0  12       91.83       95.19      2.42 o 
   1   0  12       57.61       50.94      1.91 o 
   2   0  12        7.44        7.06      1.23 o 
   3   0  12       84.69       83.64      2.76 o 
 -10   1  12        2.56        2.23      0.91 o 
  -9   1  12      188.40      174.07      5.11 o 
  -8   1  12       14.10       13.80      1.29 o 
  -7   1  12        2.78        2.44      0.78 o 
  -6   1  12       43.83       40.88      3.44 o 
  -5   1  12       88.55       98.20      3.87 o 
  -4   1  12      196.01      220.08      5.90 o 
  -3   1  12       31.75       34.34      1.80 o 
  -2   1  12       25.65       28.10      1.25 o 
  -1   1  12        1.58        1.20      0.58 o 
   0   1  12       86.50       89.64      2.44 o 
   1   1  12       30.89       29.69      1.54 o 
   2   1  12       24.82       26.12      1.52 o 
   3   1  12       39.72       38.80      1.89 o 
 -10   2  12        4.85        3.97      1.03 o 
  -9   2  12        4.14        4.49      1.04 o 
  -8   2  12       20.74       17.40      1.48 o 
  -7   2  12       60.61       57.56      2.44 o 
  -6   2  12       81.79       84.34      3.63 o 
  -5   2  12      187.50      193.75      5.44 o 
  -4   2  12        0.24        0.71      0.85 o 
  -3   2  12       74.78       87.56      2.79 o 
  -2   2  12       66.98       74.48      2.18 o 
  -1   2  12       54.67       53.60      1.83 o 
   0   2  12       27.38       28.11      1.38 o 
   1   2  12       21.67       18.66      1.19 o 
   2   2  12        1.70        2.39      0.83 o 
  -9   3  12       50.84       47.29      4.02 o 
  -8   3  12       17.78       23.63      1.72 o 
  -7   3  12        0.04        0.16      0.70 o 
  -6   3  12       22.56       27.55      1.74 o 
  -5   3  12       69.95       81.18      3.50 o 
  -4   3  12        8.35        9.12      1.16 o 
  -3   3  12        9.28        8.88      0.90 o 
  -2   3  12        3.50        3.76      1.03 o 
  -1   3  12        1.14        0.78      0.59 o 
   0   3  12       10.45       10.99      1.00 o 
   1   3  12       80.30       74.63      2.68 o 
  -9   4  12        7.69        9.33      1.45 o 
  -8   4  12      163.05      161.05      5.00 o 
  -7   4  12      115.28      109.17      7.39 o 
  -6   4  12       16.69       19.33      2.20 o 
  -5   4  12        3.03        2.16      0.87 o 
  -4   4  12        5.41        4.42      0.78 o 
  -3   4  12        5.14        5.88      0.82 o 
  -2   4  12       17.66       20.19      1.30 o 
  -1   4  12        4.55        4.46      0.79 o 
   0   4  12        1.06        1.20      0.87 o 
  -8   5  12        9.56       14.42      1.26 o 
  -7   5  12      261.19      265.23      6.46 o 
  -6   5  12        6.27        7.35      1.37 o 
  -5   5  12       38.12       38.13      2.18 o 
  -4   5  12       24.97       22.96      1.36 o 
  -3   5  12        0.20        0.44      0.62 o 
  -2   5  12        0.01       -0.28      0.62 o 
  -1   5  12        0.99        0.93      1.55 o 
  -5   6  12       16.46       15.04      1.26 o 
  -4   6  12        0.37       -0.21      0.56 o 
  -2 -12  13       23.80       22.43      1.93 o 
  -5 -11  13        0.92        3.31      1.19 o 
  -4 -11  13       54.18       67.40      3.24 o 
  -3 -11  13        0.00        0.12      0.88 o 
  -2 -11  13        0.04        0.14      0.83 o 
  -1 -11  13        1.22        1.41      0.88 o 
   0 -11  13        0.82        1.88      0.95 o 
   1 -11  13       13.51       16.92      1.57 o 
  -6 -10  13       40.69       46.40      2.74 o 
  -5 -10  13       69.41       76.34      3.41 o 
  -4 -10  13        9.48       11.94      1.33 o 
  -3 -10  13        1.69        1.55      0.83 o 
  -2 -10  13        0.43       -0.93      0.69 o 
  -1 -10  13        2.86        2.45      0.81 o 
   0 -10  13       13.90       13.99      1.29 o 
   1 -10  13       82.33       88.33      3.57 o 
   2 -10  13       24.73       24.76      1.88 o 
  -7  -9  13      177.76      187.04      6.84 o 
  -6  -9  13        0.04       -0.48      0.83 o 
  -5  -9  13       18.30       20.02      1.64 o 
  -4  -9  13       26.44       29.89      1.79 o 
  -3  -9  13       20.84       21.35      1.45 o 
   0  -9  13        1.28        0.88      0.67 o 
   1  -9  13        7.17        6.82      1.02 o 
   2  -9  13       45.55       45.83      2.41 o 
  -8  -8  13        1.85        2.29      1.14 o 
  -7  -8  13       27.11       26.43      2.10 o 
  -6  -8  13        1.91        5.98      1.12 o 
  -5  -8  13        0.50        0.64      0.74 o 
  -4  -8  13       72.59       73.19      2.81 o 
   1  -8  13      364.47      341.98      8.24 o 
   2  -8  13       23.09       17.19      1.33 o 
   3  -8  13        0.07        0.62      0.75 o 
  -8  -7  13       29.37       29.20      2.24 o 
  -7  -7  13       90.23      101.91      4.15 o 
  -6  -7  13        0.34       -0.31      0.76 o 
  -5  -7  13       83.50       93.02      3.46 o 
  -1  -7  13        0.54        0.24      1.02 o 
   1  -7  13       51.48       51.15      5.52 o 
   2  -7  13       29.84       28.66      2.07 o 
   3  -7  13        0.00        0.98      0.74 o 
  -9  -6  13       87.85       93.88      4.31 o 
  -8  -6  13        7.25        6.34      1.33 o 
  -7  -6  13      186.41      204.44      6.98 o 
  -6  -6  13       33.60       32.68      1.91 o 
  -5  -6  13       78.76       89.14      3.24 o 
  -3  -6  13       10.47       11.96      1.79 o 
  -2  -6  13       37.81       36.70      2.93 o 
  -1  -6  13        0.09        0.31      1.00 o 
   0  -6  13       25.56       22.98      1.29 o 
   1  -6  13        2.87        3.17      0.56 o 
   2  -6  13        9.16        7.63      0.73 o 
   3  -6  13        4.65        5.59      0.73 o 
  -9  -5  13       97.43      100.41      4.41 o 
  -8  -5  13       16.06       17.56      1.69 o 
  -7  -5  13       53.71       60.37      2.88 o 
  -6  -5  13        4.27        1.84      0.83 o 
  -5  -5  13        0.41        0.51      0.50 o 
  -4  -5  13       12.37       14.66      1.95 o 
  -3  -5  13        3.04        1.62      1.12 o 
  -2  -5  13        1.29       -0.69      0.86 o 
  -1  -5  13        7.50        5.53      1.55 o 
   0  -5  13       40.50       39.90      1.84 o 
   1  -5  13       17.01       15.04      1.33 o 
   2  -5  13        3.06        3.77      0.85 o 
   3  -5  13        7.63        5.00      0.96 o 
  -9  -4  13       36.00       32.91      2.43 o 
  -8  -4  13        1.18        0.12      0.88 o 
  -7  -4  13        3.35        2.85      0.74 o 
  -6  -4  13      313.27      290.22      7.04 o 
  -5  -4  13       52.37       48.83      3.17 o 
  -4  -4  13        1.70        1.54      0.53 o 
  -3  -4  13       27.76       31.70      2.81 o 
  -2  -4  13       34.66       36.39      3.03 o 
  -1  -4  13        8.28       10.72      0.84 o 
   0  -4  13        0.82        0.81      0.62 o 
   1  -4  13        0.20       -0.69      0.57 o 
   2  -4  13       37.28       31.57      1.73 o 
   3  -4  13        0.37        0.24      0.74 o 
 -10  -3  13        0.33       -0.45      1.00 o 
  -9  -3  13        9.77        9.58      1.50 o 
  -8  -3  13        1.12        0.77      0.69 o 
  -7  -3  13      272.54      243.96      6.20 o 
  -6  -3  13      136.89      123.10      3.77 o 
  -5  -3  13       26.26       25.84      1.34 o 
  -4  -3  13        0.92        1.14      0.57 o 
  -3  -3  13       84.16       88.66      2.72 o 
  -2  -3  13      167.70      185.60     10.90 o 
  -1  -3  13        1.24        0.10      0.53 o 
   0  -3  13       14.42       15.73      1.43 o 
   1  -3  13       40.22       38.63      2.24 o 
   2  -3  13        9.58        7.98      1.24 o 
   3  -3  13       71.76       63.13      2.63 o 
 -10  -2  13        0.12        1.08      0.80 o 
  -9  -2  13        3.12        2.35      0.78 o 
  -8  -2  13        5.89        7.48      1.41 o 
  -7  -2  13        0.02        0.27      0.63 o 
  -6  -2  13       24.53       28.98      1.94 o 
  -5  -2  13        0.69        0.51      0.68 o 
  -4  -2  13        0.05        0.07      0.75 o 
  -3  -2  13        1.50        2.20      0.64 o 
  -2  -2  13       13.89       14.96      1.16 o 
  -1  -2  13        0.00        0.33      0.67 o 
   0  -2  13        9.17        8.41      1.19 o 
   1  -2  13       23.32       19.97      1.76 o 
   2  -2  13       32.12       31.65      1.38 o 
   3  -2  13        8.38        8.95      0.83 o 
 -10  -1  13       19.62       23.41      1.66 o 
  -9  -1  13        0.41        0.85      0.82 o 
  -8  -1  13       63.31       66.02      5.47 o 
  -7  -1  13       49.98       49.36      3.43 o 
  -6  -1  13       15.63       18.50      1.31 o 
  -5  -1  13        0.01        0.36      0.68 o 
  -4  -1  13       13.86       15.57      1.35 o 
  -3  -1  13        0.05       -0.04      0.57 o 
  -2  -1  13       18.34       23.85      2.11 o 
  -1  -1  13       11.09       10.95      1.12 o 
   0  -1  13       74.18       73.42      3.30 o 
   1  -1  13       52.88       51.03      1.78 o 
   2  -1  13       33.78       30.93      2.13 o 
 -10   0  13      144.18      143.44      4.50 o 
  -9   0  13        2.94        3.34      1.41 o 
  -8   0  13      169.56      172.25      4.96 o 
  -7   0  13        7.79        6.98      1.07 o 
  -6   0  13       18.73       23.18      1.51 o 
  -5   0  13       62.44       71.57      2.66 o 
  -4   0  13        7.18       11.13      1.12 o 
  -3   0  13        3.52        4.67      0.88 o 
  -2   0  13        2.13        2.09      0.78 o 
  -1   0  13      425.73      462.69     22.62 o 
   0   0  13       57.62       62.80      2.43 o 
   1   0  13       64.28       60.80      2.12 o 
   2   0  13       48.93       47.75      1.95 o 
  -9   1  13        2.44        1.59      0.88 o 
  -8   1  13        1.65       -0.45      0.69 o 
  -7   1  13       47.89       47.54      2.20 o 
  -6   1  13        0.08        0.53      0.69 o 
  -5   1  13        4.39        5.96      1.00 o 
  -4   1  13        9.51        9.60      1.15 o 
  -3   1  13        3.81        3.41      0.92 o 
  -2   1  13      179.88      205.19      8.25 o 
  -1   1  13       32.13       35.06      1.50 o 
   0   1  13        2.04        1.39      0.60 o 
   1   1  13        0.14        0.04      0.57 o 
  -9   2  13       29.30       27.35      1.85 o 
  -8   2  13        0.31        0.31      0.88 o 
  -7   2  13        2.24        1.88      0.84 o 
  -6   2  13        0.23        0.06      0.73 o 
  -5   2  13       25.77       24.57      1.70 o 
  -4   2  13       21.03       22.17      1.67 o 
  -3   2  13       22.49       23.18      2.22 o 
  -2   2  13        1.96        3.24      1.38 o 
  -1   2  13       27.57       27.06      2.18 o 
   0   2  13       46.87       45.75      2.10 o 
  -8   3  13      144.31      153.02      4.84 o 
  -7   3  13        9.13        8.32      1.47 o 
  -6   3  13       19.13       26.07      1.80 o 
  -5   3  13        0.32        0.76      1.79 o 
  -4   3  13        0.91        1.56      0.84 o 
  -3   3  13        0.74        0.30      0.59 o 
  -2   3  13        9.54        9.40      1.13 o 
  -1   3  13        2.57        2.18      0.68 o 
  -7   4  13      196.98      200.43      5.92 o 
  -6   4  13       67.73       85.29      3.32 o 
  -5   4  13       47.56       52.74      2.56 o 
  -4   4  13       24.62       27.10      1.44 o 
  -3   4  13       84.94       97.79      2.79 o 
  -2   4  13        1.18        1.52      0.68 o 
  -5 -10  14      101.16      120.57      4.60 o 
  -4 -10  14      122.43      147.24      5.20 o 
   0 -10  14        0.39        0.76      0.71 o 
  -6  -9  14       31.12       28.15      1.98 o 
  -5  -9  14       80.96       96.14      3.72 o 
  -4  -9  14        2.31        4.24      0.86 o 
   1  -9  14        0.19        0.45      0.71 o 
  -7  -8  14        6.45        7.96      1.33 o 
  -6  -8  14       39.98       38.78      2.22 o 
  -5  -8  14       32.65       36.97      1.93 o 
   1  -8  14       51.07       45.64      2.14 o 
  -8  -7  14        5.86        6.32      1.31 o 
  -7  -7  14       16.43       17.85      1.62 o 
  -6  -7  14        6.98        6.29      1.05 o 
  -5  -7  14        5.25        6.46      0.95 o 
  -1  -7  14      165.87      165.00      7.56 o 
   1  -7  14        0.01       -0.02      0.62 o 
   2  -7  14        0.64        0.75      0.52 o 
  -8  -6  14        6.48       10.68      1.48 o 
  -7  -6  14       93.63      103.75      4.12 o 
  -6  -6  14        4.32        5.36      0.98 o 
  -5  -6  14      455.60      512.15     15.21 o 
  -3  -6  14      167.39      191.52      8.25 o 
  -2  -6  14       22.00       21.40      2.48 o 
  -1  -6  14        0.84        2.24      1.29 o 
   0  -6  14        7.25        8.20      0.88 o 
   1  -6  14        0.66        1.02      0.67 o 
   2  -6  14        0.43       -0.19      0.97 o 
  -8  -5  14        0.09        0.98      0.95 o 
  -7  -5  14      112.67      112.59      4.34 o 
  -6  -5  14        0.12        0.45      0.71 o 
  -5  -5  14      138.28      144.15      3.85 o 
  -4  -5  14       20.30       18.83      2.29 o 
  -3  -5  14       21.17       23.86      2.57 o 
  -2  -5  14       12.37       13.13      2.07 o 
  -1  -5  14       10.84       11.54      2.05 o 
   0  -5  14        0.68        1.05      0.67 o 
   1  -5  14        0.84        0.43      0.71 o 
   2  -5  14       53.65       47.95      2.53 o 
  -9  -4  14       14.39       14.85      1.74 o 
  -8  -4  14       27.18       22.62      1.95 o 
  -7  -4  14       22.02       20.88      1.74 o 
  -6  -4  14      107.89       92.48      2.87 o 
  -5  -4  14       24.83       24.48      1.28 o 
  -4  -4  14        0.25        0.23      0.69 o 
  -3  -4  14       85.33       91.04      5.10 o 
  -2  -4  14       24.65       26.48      2.84 o 
  -1  -4  14        4.13        3.83      1.20 o 
   0  -4  14        3.17        4.58      0.88 o 
   1  -4  14       58.10       54.58      2.67 o 
   2  -4  14       13.33       10.65      1.38 o 
  -9  -3  14       18.36       15.68      1.79 o 
  -8  -3  14       15.89       18.95      1.37 o 
  -7  -3  14      195.98      179.94      6.33 o 
  -6  -3  14        2.77        2.79      0.71 o 
  -5  -3  14        0.08        0.99      0.62 o 
  -4  -3  14       27.62       25.10      1.67 o 
  -3  -3  14       15.30       14.03      1.09 o 
  -2  -3  14       29.02       29.29      1.50 o 
  -1  -3  14       30.75       31.55      1.60 o 
   0  -3  14        7.15        7.45      0.98 o 
   1  -3  14       22.18       22.55      1.84 o 
  -9  -2  14       27.11       24.33      2.78 o 
  -8  -2  14       17.04       16.58      1.34 o 
  -7  -2  14        1.21        1.05      0.69 o 
  -6  -2  14        6.41        6.13      0.94 o 
  -5  -2  14       20.97       21.51      1.38 o 
  -4  -2  14        0.52        0.05      1.12 o 
  -3  -2  14       10.62       12.56      1.11 o 
  -2  -2  14        0.11       -0.47      0.58 o 
  -1  -2  14       29.62       32.63      2.78 o 
   0  -2  14        0.60        0.62      0.70 o 
   1  -2  14       23.65       24.76      2.00 o 
  -9  -1  14        0.84        1.20      0.83 o 
  -8  -1  14        7.07        6.21      1.06 o 
  -7  -1  14        2.46        0.73      0.72 o 
  -6  -1  14       57.21       64.38      2.68 o 
  -5  -1  14      101.85      113.26      6.91 o 
  -4  -1  14        0.14       -1.14      0.62 o 
  -3  -1  14       19.25       21.60      1.50 o 
  -2  -1  14        0.32        0.56      0.68 o 
  -1  -1  14        5.12        5.67      0.97 o 
   0  -1  14        1.88        1.50      1.35 o 
   1  -1  14       18.57       17.60      1.50 o 
  -8   0  14       52.50       59.36      2.55 o 
  -7   0  14        0.40        0.34      0.72 o 
  -6   0  14       12.15       21.96      1.55 o 
  -5   0  14       55.91       53.83      2.36 o 
  -4   0  14        2.54        4.31      1.35 o 
  -3   0  14       34.39       41.09      2.07 o 
  -2   0  14        2.28        2.30      0.88 o 
  -1   0  14      368.32      369.27      9.39 o 
   0   0  14        7.41        8.68      0.80 o 
  -8   1  14       28.17       33.42      1.98 o 
  -7   1  14       13.89       13.45      1.36 o 
  -6   1  14       61.09       64.48      4.35 o 
  -5   1  14       39.43       51.38      2.35 o 
  -4   1  14        2.04        2.28      0.88 o 
  -3   1  14        0.60        0.89      0.82 o 
  -2   1  14      116.90      120.04      4.02 o 
  -1   1  14       47.78       52.93      3.22 o 
  -7   2  14       31.67       36.43      2.08 o 
  -6   2  14       26.03       29.48      1.89 o 
  -5   2  14       17.89       19.29      1.58 o 
  -4   2  14        0.52        0.73      1.00 o 
  -3   2  14        3.70        4.40      1.06 o 
  -2   2  14       70.79       70.31      2.18 o 
  -6  -7  15       21.95       26.26      1.74 o 
   0  -7  15        3.56        1.74      1.45 o 
  -7  -6  15       17.34       17.16      1.55 o 
  -6  -6  15        1.13        0.12      0.71 o 
  -2  -6  15        0.47        1.74      1.33 o 
  -1  -6  15      117.67      126.20      6.55 o 
   0  -6  15       13.94       14.51      2.41 o 
  -7  -5  15      158.78      148.53      5.34 o 
  -6  -5  15        0.45        1.02      0.76 o 
  -4  -5  15       13.41       12.23      2.07 o 
  -3  -5  15      206.60      216.31      9.37 o 
  -2  -5  15        8.80        6.15      1.79 o 
  -1  -5  15       56.37       49.88      3.86 o 
   0  -5  15        0.96        0.12      0.58 o 
  -7  -4  15        0.96        0.95      0.86 o 
  -6  -4  15       20.65       15.56      1.53 o 
  -5  -4  15        0.41        1.07      0.59 o 
  -4  -4  15        9.90        7.10      0.80 o 
  -3  -4  15       24.58       24.12      2.76 o 
  -2  -4  15        0.00        0.27      0.53 o 
  -1  -4  15        0.06       -0.50      0.53 o 
   0  -4  15       37.45       38.44      1.84 o 
  -7  -3  15       10.06        9.02      1.05 o 
  -6  -3  15        4.44        5.65      1.44 o 
  -5  -3  15       57.85       53.62      2.10 o 
  -4  -3  15       18.44       17.08      1.27 o 
  -3  -3  15        4.95        3.96      0.95 o 
  -2  -3  15        0.80        0.77      0.65 o 
  -1  -3  15        0.49        0.53      0.68 o 
  -7  -2  15        4.65        3.72      0.87 o 
  -6  -2  15       25.05       22.67      1.50 o 
  -5  -2  15       17.25       14.21      1.22 o 
  -4  -2  15       18.38       19.07      1.45 o 
  -3  -2  15        1.76        2.34      0.80 o 
  -2  -2  15        7.82        6.95      0.97 o 
  -1  -2  15       18.46       17.43      1.40 o 
  -7  -1  15       10.93        9.39      1.20 o 
  -6  -1  15        3.44        4.55      0.97 o 
  -5  -1  15       44.20       42.43      2.06 o 
  -4  -1  15       52.10       70.32      2.74 o 
  -3  -1  15        4.49        3.86      0.93 o 
  -2  -1  15        0.54       -0.05      0.70 o 
  -6   0  15      268.88      286.77      7.54 o 
  -5   0  15       16.11       17.53      3.73 o 
  -4   0  15      131.27      162.14      4.88 o 
  -3   0  15       12.94       15.39      1.45 o 
                                                 
